# Supplementary material for: An Egg-Derived Sulfated N-Acetyllactosamine Glycan Is an Antigenic Decoy of Influenza Virus Vaccines
Source: mBio. 2021 Jun 15;12(3):e00838-21. doi: 10.1128/mBio.00838-21 (PMC8263001; doi:10.1128/mBio.00838-21)
Supplement: TABLE S4 [file mbio.00838-21-st004.xlsx]

## Sheet: Table S4
Chart ID	Glycan	Average RFU	StDev	%CV
39	(6S)(4S)Galb1-4GlcNAcb-Sp0	14422.5	1539.36	10.6733
40	(4S)Galb1-4GlcNAcb-Sp8	3054.75	223.331	7.31096
459	Neu5Aca2-6Galb1-4GlcNAcb1-6(Neu5Aca2-6Galb1-4GlcNAcb1-2)Mana1-6(GlcNAcb1-4)(Neu5Aca2-6Galb1-4GlcNAcb1-4(Neu5Aca2-6Galb1-4GlcNAcb1-2)Mana1-3)Manb1-4GlcNAcb1-4GlcNAcb-Sp21	406.25	46.5358	11.455
285	Galb1-3GlcNAcb1-3Galb1-3GlcNAcb-Sp0	299	28.1425	9.41221
562	Galb1-4GlcNAcb1-3Galb1-4GlcNAcb1-6(Galb1-4GlcNAcb1-3Galb1-4GlcNAb1-2)Mana1-6(Galb1-4GlcNAcb1-3Galb1-4GlcNAcb1-2Mana1-3)Manb1-4GlcNAcb1-4(Fuca1-6)GlcNAcb-Sp24	81.75	6.94622	8.49691
88	GlcNAcb1-3Galb1-3GalNAca-Sp8	56.25	11.644	20.7005
98	GalNAcb1-4GlcNAcb-Sp0	54.25	61.8621	114.031
86	GalNAca1-3(Fuca1-2)Galb1-4GlcNAcb-Sp8	53.75	18.8922	35.1484
545	GlcNAcb1-3Galb1-4GlcNAcb1-6(GlcNAcb1-3Galb1-4GlcNAcb1-2)Mana1-6(GlcNAcb1-3Galb1-4GlcNAcb1-2Man a1-3)Manb1-4GlcNAcb1-4GlcNAc-Sp24	53.75	8.46069	15.7408
531	GlcNAcb1-3Galb1-4GlcNAcb1-2Mana1-6(GlcNAcb1-3Galb1-4GlcNAcb1-2Mana1-3)Manb1-4GlcNAcb1-4GlcNAcb-Sp12	51.5	2.51661	4.88662
24	(3S)Galb1-4(Fuca1-3)(6S)Glc-Sp0	51	19.6299	38.49
356	Fuca1-2Galb1-4(Fuca1-3)GlcNAcb1-2Mana1-6(Fuca1-2Galb1-4(Fuca1-3)GlcNAcb1-2Mana1-3)Manb1-4GlcNAcb1-4GlcNAb-Sp20	47.75	29.6128	62.0163
336	GlcNAca1-4Galb1-4GlcNAcb1-3Galb1-4(Fuca1-3)GlcNAcb1-3Galb1-4(Fuca1-3)GlcNAcb-Sp0	45.25	2.06155	4.55592
22	6S(3S)Galb1-4(6S)GlcNAcb-Sp0	44	13.5401	30.7729
534	Fuca1-2Galb1-4GlcNAcb1-3Galb1-4GlcNAcb1-2Mana1-6(Fuca1-2Galb1-4GlcNAcb1-3Galb1-4GlcNAcb1-2Mana1-3)Manb1-4GlcNAcb1-4GlcNAcb-Sp24	44	2.16025	4.90965
355	Fuca1-2Galb1-4GlcNAcb1-2Mana1-6(Fuca1-2Galb1-4GlcNAcb1-2Mana1-3)Manb1-4GlcNAcb1-4GlcNAcb-Sp20	43.75	15.4569	35.3301
502	Galb1-3(6S)GlcNAcb-Sp8	40.75	3.86221	9.47782
97	GalNAcb1-4(Fuca1-3)GlcNAcb-Sp0	40.5	11.0303	27.2352
536	GlcNAcb1-3Galb1-4GlcNAcb1-3Galb1-4GlcNAcb1-2Mana1-6(GlcNAcb1-3Galb1-4GlcNAcb1-3Galb1-4GlcNAcb1-2Mana1-3)Manb1-4GlcNAcb1-4GlcNAcb-Sp25	40	4.24264	10.6066
582	Neu5Aca2-3Galb1-4GlcNAcb1-3Galb1-4GlcNAcb1-3Galb1-4GlcNAcb1-2Mana1-6(Neu5Aca2-3Galb1-4GlcNAcb1-3Galb1-4GlcNAcb1-3Galb1-4GlcNAcb1-2Mana1-3)Manb1-4GlcNAcb1-4GlcNAcb-Sp12	39	1.63299	4.18716
465	Fuca1-2Galb1-4(Fuca1-3)GlcNAcb1-2Mana1-6(Fuca1-2Galb1-4(Fuca1-3)GlcNAcb1-2Mana1-3)Manb1-4GlcNAcb1-4(Fuca1-6)GlcNAcb-Sp24	38.75	2.5	6.45161
389	Gala1-3Galb1-3(Fuca1-4)GlcNAcb1-2Mana1-6(Gala1-3Galb1-3(Fuca1-4)GlcNAcb1-2Mana1-3)Manb1-4GlcNAcb1-4GlcNAc-Sp19	37.75	8.05709	21.3433
262	Neu5Aca2-6GalNAcb1-4GlcNAcb-Sp0	36.5	25.3311	69.4004
354	Fuca1-2Galb1-3GlcNAcb1-2Mana1-6(Fuca1-2Galb1-3GlcNAcb1-2Mana1-3)Manb1-4GlcNAcb1-4GlcNAcb-Sp20	36.25	4.78714	13.2059
217	(3S)Galb1-4(Fuca1-3)(6S)GlcNAcb-Sp8	35.5	2.38048	6.70557
557	Galb1-3GlcNAcb1-3Galb1-4GlcNAcb1-3Galb1-4GlcNAcb1-6(Galb1-3GlcNAcb1-3Galb1-4GlcNAcb1-3Galb1-4GlcNAb1-2)Mana1-6(Galb1-3GlcNAcb1-3Galb1-4GlcNAcb1-3Galb1-4GlcNAcb1-2Mana1-3)Manb1-4GlcNAcb1-4(Fuca1-6)GlcNAcb-Sp24	34.75	4.34933	12.5161
366	Gala1-3Galb1-4(Fuca1-3)GlcNAcb1-2Mana1-6(Gala1-3Galb1-4(Fuca1-3)GlcNAcb1-2Mana1-3)Manb1-4GlcNAcb1-4GlcNAcb-Sp20	34.5	1.91485	5.5503
474	Neu5Aca2-6Galb1-4GlcNAcb1-2Mana1-6(Neu5Aca2-6Galb1-4GlcNAcb1-2Mana1-3)Manb1-4GlcNAcb1-4(Fuca1-6)GlcNAcb-Sp24	34.5	8.34666	24.1932
409	Fuca1-2Galb1-4(Fuca1-3)GlcNAcb1-3GalNAca-Sp14	34	2.82843	8.3189
477	Galb1-4GlcNAcb1-6(Galb1-4GlcNAcb1-2)Mana1-6(Galb1-4GlcNAcb1-2Mana1-3)Manb1-4GlcNAcb1-4(Fuca1-6)GlcNAcb-Sp24	33.75	13.0735	38.7363
438	Fuca1-2Galb1-4 GlcNAcb1-2Mana1-6(Fuca1-2Galb1-4GlcNAcb1-2(Fuca1-2Galb1-4GlcNAcb1-4)Mana1-3)Manb1-4GlcNAcb1-4GlcNAcb-Sp12	33.25	2.5	7.5188
466	Fuca1-2Galb1-3(Fuca1-4)GlcNAcb1-2Mana1-6(Fuca1-2Galb1-3(Fuca1-4)GlcNAcb1-2Mana1-3)Manb1-4GlcNAcb1-4(Fuca1-6)GlcNAcb1-4(Fuca1-6)GlcNAcb-Sp19	32.5	7.14143	21.9736
535	GlcNAcb1-3Galb1-4GlcNAcb1-3Galb1-4GlcNAcb1-2Mana1-6(GlcNAcb1-3Galb1-4GlcNAcb1-3Galb1-4GlcNAcb1-2Mana1-3)Manb1-4GlcNAcb1-4GlcNAcb-Sp12	32.25	4.5	13.9535
3	Mana-Sp8	32	4.32049	13.5015
70	Fuca1-2Galb1-4(Fuca1-3)GlcNAcb1-3Galb1-4(Fuca1-3)GlcNAcb1-3Galb1-4(Fuca1-3)GlcNAcb-Sp0	32	2.94392	9.19975
552	Galb1-4GlcNAcb1-3Galb1-4GlcNAcb1-3Galb1-4GlcNAcb1-3Galb1-4GlcNAcb1-3Galb1-4GlcNAcb1-2Mana1-6(Galb1-4GlcNAcb1-3Galb1-4GlcNAcb1-3Galb1-4GlcNAcb1-3Galb1-4GlcNAcb1-3Galb1-4GlcNAcb1-2Mana1-3)Manb1-4GlcNAcb1-4GlcNAcb-Sp25	32	6.97615	21.8005
372	Neu5Aca2-3Galb1-4(Fuca1-3)GlcNAcb1-3GalNAca-Sp14	31.75	4.11299	12.9543
547	Gala1-3Galb1-4GlcNAcb1-2Mana1-6(Gala1-3Galb1-4GlcNAcb1-2Mana1-3)Manb1-4GlcNAcb1-4GlcNAc-Sp24	31.75	7.27438	22.9114
581	Neu5Aca2-6Galb1-4GlcNAcb1-3Galb1-4GlcNAcb1-3Galb1-4GlcNAcb1-2Mana1-6(Neu5Aca2-6Galb1-4GlcNAcb1-3Galb1-4GlcNAcb1-3Galb1-4GlcNAcb1-2Mana1-3)Manb1-4GlcNAcb1-4GlcNAcb-Sp12	31.5	10.9087	34.6308
413	Fuca1-2Galb1-4GlcNAcb1-2Mana1-6(Fuca1-2Galb1-4GlcNAcb1-2Mana1-3)Manb1-4GlcNAcb1-4(Fuca1-6)GlcNAcb-Sp22	31	2.16025	6.96854
530	Galb1-3GalNAcb1-3Gal-Sp21	31	0.816497	2.63386
23	6S(3S)Galb1-4GlcNAcb-Sp0	30.25	8.99537	29.7368
359	Fuca1-4(Galb1-3)GlcNAcb1-2Mana1-6(Fuca1-4(Galb1-3)GlcNAcb1-2Mana1-3)Manb1-4GlcNAcb1-4(Fuca1-6)GlcNAcb-Sp22	29.75	6.80074	22.8596
560	Galb1-4GlcNAcb1-3Galb1-4GlcNAcb1-2Mana1-6(Galb1-4GlcNAcb1-3Galb1-4GlcNAcb1-2Mana1-3)Manb1-4GlcNAcb1-4(Fuca1-6)GlcNAcb-Sp24	29.5	5	16.9492
273	Galb1-3(Fuca1-4)GlcNAcb1-3Galb1-3(Fuca1-4)GlcNAcb-Sp0	29.25	4.5	15.3846
437	(6S)Galb1-3(6S)GlcNAc-Sp0	29.25	3.59398	12.2871
249	Neu5Aca2-3Galb1-4(Fuca1-3)GlcNAcb1-3Galb1-4(Fuca1-3)GlcNAcb1-3Galb1-4(Fuca1-3)GlcNAcb-Sp0	28.5	11.2694	39.5419
537	Galb1-4GlcNAcb1-3Galb1-4GlcNAcb1-3Galb1-4GlcNAcb1-2Mana1-6(Galb1-4GlcNAcb1-3Galb1-4GlcNAcb1-3Galb1-4GlcNAcb1-2Mana1-3)Manb1-4GlcNAcb1-4GlcNAcb-Sp12	27.75	4.03113	14.5266
99	GalNAcb1-4GlcNAcb-Sp8	27.5	13.0767	47.5516
439	Fuca1-2Galb1-4(Fuca1-3)GlcNAcb1-2Mana1-6(Fuca1-2Galb1-4(Fuca1-3)GlcNAcb1-4(Fuca1-2Galb1-4(Fuca1-3)GlcNAcb1-2)Mana1-3)Manb1-4GlcNAcb1-4GlcNAcb-Sp12	27.5	11.6762	42.4589
44	(6S)Galb1-4GlcNAcb-Sp8	27.25	17.8022	65.329
373	GalNAcb1-4GlcNAcb1-2Mana1-6(GalNAcb1-4GlcNAcb1-2Mana1-3)Manb1-4GlcNAcb1-4GlcNAc-Sp12	26.75	10.3078	38.5337
388	Gala1-3Galb1-3GlcNAcb1-2Mana1-6(Gala1-3Galb1-3GlcNAcb1-2Mana1-3)Manb1-4GlcNAcb1-4GlcNAc-Sp19	26.75	4.19325	15.6757
461	Gala1-3(Fuca1-2)Galb1-3GalNAcb-Sp8	25.75	7.8475	30.4757
108	Gala1-3(Fuca1-2)Galb-Sp18	25.5	7.68115	30.1221
15	GalNAcb-Sp8	25.25	7.97392	31.5799
237	Neu5Aca2-3Galb1-3(Fuca1-4)GlcNAcb1-3Galb1-4(Fuca1-3)GlcNAcb-Sp0	25.25	1.89297	7.49691
583	Neu5Aca2-6Galb1-4GlcNAcb1-3Galb1-4GlcNAcb1-2Mana1-6(Neu5Aca2-6Galb1-4GlcNAcb1-3Galb1-4GlcNAcb1-2Mana1-3)Manb1-4GlcNAcb1-4GlcNAcb-Sp12	25.25	3.20156	12.6795
57	Neu5Aca2-6Galb1-4GlcNAcb1-2Mana1-6(Neu5Aca2-6Galb1-4GlcNAcb1-2Mana1-3)Manb1-4GlcNAcb1-4GlcNAcb-Sp24	25	2.44949	9.79796
558	Galb1-3GlcNAcb1-3Galb1-4GlcNAcb1-6(Galb1-3GlcNAcb1-3Galb1-4GlcNAb1-2)Mana1-6(Galb1-3GlcNAcb1-3Galb1-4GlcNAcb1-2Mana1-3)Manb1-4GlcNAcb1-4(Fuca1-6)GlcNAcb-Sp24	25	4.76095	19.0438
566	Galb1-4GlcNAcb1-3Galb1-4GlcNAcb1-6(Galb1-4GlcNAcb1-3Galb1-4GlcNAcb1-3)GalNAca-Sp14	25	5.09902	20.3961
138	Neu5Aca2-6(Galb1-3)GlcNAcb1-4Galb1-4Glcb-Sp10	24.5	12.3962	50.5969
158	Galb1-4GalNAcb1-3(Fuca1-2)Galb1-4GlcNAcb-Sp8	24.5	5.32291	21.7261
218	Fuca1-2(6S)Galb1-4GlcNAcb-Sp0	24.5	2.51661	10.2719
286	Galb1-4(Fuca1-3)(6S)GlcNAcb-Sp0	24.5	1.29099	5.26937
379	Galb1-4(Fuca1-3)GlcNAcb1-6(Fuca1-4(Fuca1-2Galb1-3)GlcNAcb1-3)Galb1-4Glc-Sp21	24.25	2.21736	9.14374
555	(3S)GlcAb1-3Galb1-4GlcNAcb1-3Galb1-4Glc-Sp0	24	2.16025	9.00103
94	GalNAcb1-3GalNAca-Sp8	23.75	1.25831	5.29813
546	Galb1-4GlcNAcb1-3Galb1-4GlcNAcb1-6(Galb1-4GlcNAcb1-3Galb1-4GlcNAcb1-2)Mana1-6(Galb1-4GlcNAcb1-3Galb1-4GlcNAcb1-2Mana1-3)Mana1-4GlcNAcb1-4GlcNAc-Sp24	23.75	8.88351	37.4042
100	Gala1-2Galb-Sp8	23.5	1.29099	5.49359
109	Gala1-4(Gala1-3)Galb1-4GlcNAcb-Sp8	23.5	9.67815	41.1836
228	GalNAcb1-4(Neu5Aca2-3)Galb1-4GlcNAcb-Sp0	23.5	2.64575	11.2585
430	Galb1-4GlcNAcb1-6(Galb1-4GlcNAcb1-2)Mana1-6(GlcNAcb1-4)(Galb1-4GlcNAcb1-2Mana1-3)Manb1-4GlcNAcb1-4GlcNAc-Sp21	23.5	4.65475	19.8074
412	Galb1-4(Fuca1-3)GlcNAcb1-2Mana1-6(Galb1-4(Fuca1-3)GlcNAcb1-2Mana1-3)Manb1-4GlcNAcb1-4(Fuca1-6)GlcNAcb-Sp22	23	7.11805	30.9481
11	Neu5Acb-Sp8	22.75	2.98608	13.1256
37	(3S)Galb1-4GlcNAcb-Sp8	22.75	5.90903	25.9738
429	Galb1-4GlcNAcb1-2Mana1-6(GlcNAcb1-4)(Galb1-4GlcNAcb1-4(Galb1-4GlcNAcb1-2)Mana1-3)Manb1-4GlcNAcb1-4GlcNAc-Sp21	22.75	11.1168	48.8651
325	Neu5Aca2-3Galb1-3(Fuca1-4)GlcNAcb1-3Galb1-3(Fuca1-4)GlcNAcb-Sp0	22.5	2.08167	9.25185
368	Galα1-3(Fucα1-2)Galβ1-3GlcNAcβ1-2Manα1-6(Galα1-3(Fucα1-2)Galβ1-3GlcNAcβ1-2Manα1-3)Manβ1-4GlcNAcβ1-4GlcNAcβ-Sp20	22.5	7.89515	35.0895
67	Fuca1-2Galb1-3GlcNAcb-Sp0	22.25	6.70199	30.1213
397	Gala1-4Galb1-4GlcNAcb1-2Mana1-6(Gala1-4Galb1-4GlcNAcb1-2Mana1-3)Manb1-4GlcNAcb1-4GlcNAcb-Sp24	22.25	2.87228	12.9091
85	GalNAca1-3(Fuca1-2)Galb1-4GlcNAcb-Sp0	22	4.96655	22.5752
295	Neu5Aca2-3Galb1-4(Fuca1-3)GlcNAcb1-6(Galb1-3)GalNAca-Sp14	22	1.41421	6.42824
311	Mana1-2Mana1-6(Mana1-3)Mana1-6(Mana1-2Mana1-2Mana1-3)Mana-Sp9	22	11.1056	50.4798
12	Galb-Sp8	21.75	10.2429	47.0937
123	Gala1-4GlcNAcb-Sp8	21.75	2.21736	10.1947
216	Neu5Aca2-3Galb1-4GlcNAcb1-3Galb1-4(Fuca1-3)GlcNAcb-Sp0	21.75	8.4212	38.7182
253	Neu5Aca2-3Galb1-4(Fuca1-3)GlcNAcb1-3Galb1-4GlcNAcb-Sp8	21.75	1.70783	7.85207
14	Manb-Sp8	21.5	1.29099	6.00463
21	GlcNAcb1-6(GlcNAcb1-4)(GlcNAcb1-3)GlcNAc-Sp8	21.5	9.74679	45.3339
91	GalNAca1-3GalNAcb-Sp8	21.5	5.74456	26.7189
240	Neu5Aca2-6(Neu5Aca2-3Galb1-3)GalNAca-Sp8	21.5	10.1489	47.2041
318	Neu5Gcb2-6Galb1-4GlcNAc-Sp8	21.5	4.65475	21.65
331	Neu5Aca2-3Galb1-4(Fuca1-3)GlcNAcb1-6(Neu5Aca2-3Galb1-3)GalNAc-Sp14	21.5	2.64575	12.3058
451	Galb1-4GlcNAcb1-6(Galb1-4GlcNAcb1-2)Mana1-6(Galb1-4GlcNAcb1-2Mana1-3)Manb1-4GlcNAcb1-4GlcNAcb-Sp19	21.5	1.29099	6.00463
194	GlcNAcb1-6Galb1-4GlcNAcb-Sp8	21.25	0.957427	4.50554
411	GalNAca1-3(Fuca1-2)Galb1-4(Fuca1-3)GlcNAcb1-3GalNAc-Sp14	21.25	4.5	21.1765
467	GlcNAcb1-6(GlcNAcb1-2)Mana1-6(GlcNAcb1-2Mana1-3)Manb1-4GlcNAcb1-4(Fuca1-6)GlcNAcb-Sp24	21.25	2.98608	14.0521
578	Neu5Aca2-3Galb1-4GlcNAcb1-3Galb1-4GlcNAcb1-2Mana1-6(Neu5Aca2-3Galb1-4GlcNAcb1-3Galb1-4GlcNAcb1-2Mana1-3)Manb1-4GlcNAcb1-4GlcNAcb-Sp12	21.25	6.18466	29.1043
38	(3S)Galb-Sp8	21	1.41421	6.73435
505	(3S)GalNAcb1-4(3S)GlcNAc-Sp8	21	4.89898	23.3285
17	GlcNAcb-Sp8	20.75	11.5866	55.8392
162	Galb1-4GlcNAcb1-3Galb1-4GlcNAcb1-3Galb1-4GlcNAcb-Sp0	20.75	5.31507	25.6148
497	Fuca1-2Galb1-3GlcNAcb1-6(Fuca1-2Galb1-3GlcNAcb1-3)GalNAca-Sp14	20.75	6.0208	29.0159
538	Galb1-3GlcNAcb1-3Galb1-4GlcNAcb1-2Mana1-6(Galb1-3GlcNAcb1-3Galb1-4GlcNAcb1-2Mana1-3)Manb1-4GlcNAcb1-4GlcNAc-Sp25	20.75	5.25198	25.3108
153	Galb1-4(Fuca1-3)GlcNAcb1-3Galb1-4(Fuca1-3)GlcNAcb-Sp0	20.5	6.13732	29.9381
352	KDNa2-3Galb1-4Glc-Sp0	20.5	5.68624	27.7378
450	GalNAca1-3(Fuca1-2)Galb1-3GlcNAcb1-2Mana1-6(GalNAca1-3(Fuca1-2)Galb1-3GlcNAcb1-2Mana1-3)Manb1-4GlcNAcb1-4(Fuca1-6)GlcNAcb-Sp22	20.5	2.64575	12.9061
121	Gala1-4Galb1-4GlcNAcb-Sp8	20.25	6.65207	32.8497
187	GlcNAcb1-6(GlcNAcb1-4)GalNAca-Sp8	20.25	8.99537	44.4216
353	KDNa2-3Galb1-3GalNAca-Sp14	20.25	2.87228	14.1841
484	(3S)Galb1-3(Fuca1-4)GlcNAcb-Sp0	20.25	6.55108	32.351
1	Gala-Sp8	20	3.3665	16.8325
42	(6S)Galb1-4Glcb-Sp0	20	6.37704	31.8852
110	Gala1-3GalNAca-Sp8	20	4.96655	24.8328
13	Glcb-Sp8	19.75	2.36291	11.9641
34	(3S)Galb1-4(6S)GlcNAcb-Sp0	19.75	3.94757	19.9877
112	Gala1-3GalNAcb-Sp8	19.75	0.5	2.53165
357	Gala1-3Galb1-4GlcNAcb1-2Mana1-6(Gala1-3Galb1-4GlcNAcb1-2Mana1-3)Manb1-4GlcNAcb1-4GlcNAcb-Sp20	19.75	2.62996	13.3162
427	GlcNAcb1-6(GlcNAcb1-2)Mana1-6(GlcNAcb1-4)(GlcNAcb1-4(GlcNAcb1-2)Mana1-3)Manb1-4GlcNAcb1-4GlcNAc-Sp21	19.75	12.9711	65.6766
448	Gala1-3(Fuca1-2)Galb1-3GlcNAcb1-2Mana1-6(Gala1-3(Fuca1-2)Galb1-3GlcNAcb1-2Mana1-3)Manb1-4GlcNAcb1-4(Fuca1-6)GlcNAcb-Sp22	19.75	3.30404	16.7293
503	(6S)(4S)GalNAcb1-4GlcNAc-Sp8	19.75	7.63217	38.6439
250	Neu5Aca2-3Galb1-4(Fuca1-3)GlcNAcb-Sp0	19.5	1.29099	6.62048
364	GalNAca1-3(Fuca1-2)Galb1-4GlcNAcb1-2Mana1-6(GalNAca1-3(Fuca1-2)Galb1-4GlcNAcb1-2Mana1-3)Manb1-4GlcNAcb1-4GlcNAcb-Sp20	19.5	4.04145	20.7254
367	GalNAca1-3(Fuca1-2)Galb1-3GlcNAcb1-2Mana1-6(GalNAca1-3(Fuca1-2)Galb1-3GlcNAcb1-2Mana1-3)Manb1-4GlcNAcb1-4GlcNAcb-Sp20	19.5	4.79583	24.594
383	Fuca1-2Galb1-3GalNAca1-3(Fuca1-2)Galb1-4Glcb-Sp0	19.5	7.04746	36.1408
420	Gala1-3(Fuca1-2)Galb1-4GlcNAcb1-2Mana1-6(Gala1-3(Fuca1-2)Galb1-4GlcNAcb1-2Mana1-3)Manb1-4GlcNAcb1-4(Fuca1-6)GlcNAcb-Sp22	19.5	2.64575	13.568
485	Galb1-4(Fuca1-3)GlcNAcb1-6(Neu5Aca2-6(Neu5Aca2-3Galb1-3)GlcNAcb1-3)Galb1-4Glc-Sp21	19.5	3	15.3846
229	GalNAcb1-4(Neu5Aca2-3)Galb1-4GlcNAcb-Sp8	19.25	12.1209	62.9658
261	Neu5Aca2-6GalNAca-Sp8	19.25	3.59398	18.67
349	(6S)GlcNAcb1-3Galb1-4GlcNAcb-Sp0	19.25	6.18466	32.1281
403	Galb1-4GlcNAcb1-6(Neu5Aca2-6Galb1-3GlcNAcb1-3)Galb1-4Glc-Sp21	19.25	3.20156	16.6315
440	Galb1-4(Fuca1-3)GlcNAcb1-6GalNAc-Sp14	19.25	1.5	7.79221
584	GlcNAcb1-3Fuca-Sp21	19.25	2.98608	15.5121
8	Rhaa-Sp8	19	2.16025	11.3697
9	Neu5Aca-Sp8	19	6.78233	35.6965
20	Galb1-4GlcNAcb1-6(Galb1-4GlcNAcb1-3)GalNAc-Sp14	19	13.9284	73.3073
135	Neu5Aca2-6(Galb1-3)GalNAca-Sp8	19	2.94392	15.4943
179	GlcNAcb1-3GalNAca-Sp8	19	1.1547	6.07737
208	Mana1-2Mana1-6(Mana1-2Mana1-3)Mana-Sp9	19	3.55903	18.7317
334	GlcNAca1-4Galb1-3GlcNAcb-Sp0	19	3.3665	17.7184
346	GlcNAcb1-2Mana1-6(GlcNAcb1-2Mana1-3)Manb1-4GlcNAcb1-4(Fuca1-6)GlcNAcb-Sp22	19	6.78233	35.6965
348	Galb1-3GlcNAcb1-2Mana1-6(Galb1-3GlcNAcb1-2Mana1-3)Manb1-4GlcNAcb1-4(Fuca1-6)GlcNAcb-Sp22	19	2.94392	15.4943
454	Neu5Aca2-3Galb1-4GlcNAcb1-6(Neu5Aca2-3Galb1-4GlcNAcb1-2)Mana1-6(GlcNAcb1-4)(Neu5Aca2-3Galb1-4GlcNAcb1-2Mana1-3)Manb1-4GlcNAcb1-4GlcNAcb-Sp21	19	6.37704	33.5634
486	Fuca1-2Galb1-4GlcNAcb1-6GalNAca-Sp14	19	1.41421	7.44323
35	(3S)Galb1-4(6S)GlcNAcb-Sp8	18.75	4.272	22.784
239	Neu5Aca2-3Galb1-3(6S)GalNAca-Sp8	18.75	2.21736	11.8259
447	GalNAca1-3(Fuca1-2)Galb1-4GlcNAcb1-2Mana1-6(GalNAca1-3(Fuca1-2)Galb1-4GlcNAcb1-2Mana1-3)Manb1-4GlcNAcb1-4(Fuca1-6)GlcNAcb-Sp22	18.75	1.89297	10.0958
449	Neu5Aca2-6Galb1-4GlcNAcb1-6(Fuca1-2Galb1-3GlcNAcb1-3)Galb1-4Glc-Sp21	18.75	11.9269	63.6099
493	Fuca1-2(6S)Galb1-3(6S)GlcNAcb-Sp0	18.75	8.01561	42.7499
525	Fuca1-4(Galb1-3)GlcNAcb1-2 Mana-Sp0	18.75	6.84957	36.5311
27	(3S)Galb1-4(6S)Glcb-Sp8	18.5	1	5.40541
61	Fuca1-2Galb1-3GalNAca-Sp8	18.5	3.41565	18.463
181	GlcNAcb1-3Galb-Sp8	18.5	2.38048	12.8674
263	Neu5Aca2-6Galb1-4(6S)GlcNAcb-Sp8	18.5	4.65475	25.1608
571	Neu5Aca2-3Galb1-4GlcNAcb1-3Galb1-4GlcNAcb1-6(Neu5Aca2-3Galb1-4GlcNAcb1-3Galb1-4GlcNAcb1-3)GalNAca-Sp14	18.5	1.91485	10.3506
157	Galb1-4GalNAca1-3(Fuca1-2)Galb1-4GlcNAcb-Sp8	18.25	1.89297	10.3724
169	Galb1-4GlcNAcb-Sp8	18.25	0.957427	5.24618
47	(6S)GlcNAcb-Sp8	18	1.82574	10.143
50	Mana1-6(Mana1-3)Manb1-4GlcNAcb1-4GlcNAcb-Sp12	18	5.41603	30.089
104	Gala1-3(Fuca1-2)Galb1-4(Fuca1-3)GlcNAcb-Sp8	18	2.16025	12.0014
117	Gala1-3Galb1-4Glc-Sp10	18	4.76095	26.4497
380	Galb1-3GlcNAcb1-3Galb1-4(Fuca1-3)GlcNAcb1-6(Galb1-3GlcNAcb1-3)Galb1-4Glc-Sp21	18	1.82574	10.143
507	(3S)GalNAcb1-4GlcNAc-Sp8	18	3.91578	21.7543
16	GlcNAcb-Sp0	17.75	4.5	25.3521
103	Gala1-3(Fuca1-2)Galb1-4(Fuca1-3)GlcNAcb-Sp0	17.75	0.5	2.8169
192	GlcNAcb1-6GalNAca-Sp8	17.75	2.36291	13.3122
445	Neu5Aca2-8Neu5Aca2-3Galb1-3GalNAcb1-4(Neu5Aca2-8Neu5Aca2-3)Galb1-4Glcb-Sp0	17.75	3.20156	18.037
105	Gala1-3(Fuca1-2)Galb1-4GlcNAc-Sp0	17.5	1	5.71429
119	Gala1-4(Fuca1-2)Galb1-4GlcNAcb-Sp8	17.5	1.29099	7.37711
161	Galb1-4GlcNAcb1-3Galb1-4(Fuca1-3)GlcNAcb1-3Galb1-4(Fuca1-3)GlcNAcb-Sp0	17.5	2.38048	13.6027
209	Mana1-2Mana1-3Mana-Sp9	17.5	17.7106	101.204
220	Fuca1-2(6S)Galb1-4(6S)Glcb-Sp0	17.5	3.10913	17.7664
435	GalNAcb1-6GalNAcb-Sp8	17.5	3.41565	19.518
523	Galb1-4GlcNAcb1-2 Mana1-6(GlcNAcb1-4)(Galb1-4GlcNAcb1-2Mana1-3)Manb1-4GlcNAcb1-4(Fuca1-6)GlcNAc-Sp21	17.5	1.73205	9.89743
6	Fuca-Sp8	17.25	3.86221	22.3896
102	Gala1-3(Fuca1-2)Galb1-3GlcNAcb-Sp8	17.25	1.25831	7.29453
133	GlcNAcb1-6(Galb1-3)GalNAca-Sp8	17.25	0.957427	5.5503
232	Neu5Aca2-6(Neu5Aca2-3)GalNAca-Sp8	17.25	4.99166	28.9372
236	Neu5Aca2-3Galb1-3(Fuca1-4)GlcNAcb-Sp8	17.25	1.5	8.69565
264	Neu5Aca2-6Galb1-4GlcNAcb-Sp0	17.25	2.62996	15.2461
351	KDNa2-6Galb1-4GlcNAc-Sp0	17.25	2.75379	15.964
432	Galb1-4Galb-Sp10	17.25	8.5	49.2754
468	Galb1-3GlcNAcb1-2Mana1-6(GlcNAcb1-4)(Galb1-3GlcNAcb1-2Mana1-3)Manb1-4GlcNAcb1-4GlcNAcb-Sp21	17.25	0.957427	5.5503
516	Galb1-3GlcNAcb1-2Mana-Sp0	17.25	6.44851	37.3827
32	(3S)Galb1-4(Fuca1-3)GlcNAc-Sp0	17	3.16228	18.6016
48	Neu5,9Ac2a-Sp8	17	3.16228	18.6016
64	Fuca1-2Galb1-3GalNAcb1-4(Neu5Aca2-3)Galb1-4Glcb-Sp9	17	2.94392	17.3172
83	GalNAca1-3(Fuca1-2)Galb1-4(Fuca1-3)GlcNAcb-Sp0	17	2.82843	16.6378
101	Gala1-3(Fuca1-2)Galb1-3GlcNAcb-Sp0	17	6.48074	38.122
207	Mana1-2Mana1-2Mana1-3Mana-Sp9	17	1.82574	10.7397
258	Fuca1-2Galb1-4(6S)Glcb-Sp0	17	2.44949	14.4088
329	GalNAca1-3(Fuca1-2)Galb1-4GlcNAcb1-3Galb1-4GlcNAcb-Sp0	17	2.94392	17.3172
532	GlcNAcb1-3Galb1-4GlcNAcb1-2Mana1-6(GlcNAcb1-3Galb1-4GlcNAcb1-2Mana1-3)Manb1-4GlcNAcb1-4GlcNAcb-Sp25	17	2.70801	15.9295
563	Galb1-4GlcNAcb1-3Galb1-4GlcNAcb1-3Galb1-4GlcNAcb1-6(Galb1-4GlcNAcb1-3Galb1-4GlcNAcb1-3Galb1-4GlcNAb1-2)Mana1-6(Galb1-4GlcNAcb1-3Galb1-4GlcNAcb1-3Galb1-4GlcNAcb1-2Mana1-3)Manb1-4GlcNAcb1-4(Fuca1-6)GlcNAcb-Sp24	17	2.16025	12.7073
577	Neu5Aca2-6Galb1-4GlcNAcb1-6(Galb1-3)GalNAca-Sp14	17	2.70801	15.9295
30	(3S)Galb1-3GlcNAcb-Sp0	16.75	2.21736	13.2379
60	Fuca1-2Galb1-3(Fuca1-4)GlcNAcb-Sp8	16.75	4.71699	28.1611
89	GalNAca1-3(Fuca1-2)Galb-Sp8	16.75	8.26136	49.3215
111	Gala1-3GalNAca-Sp16	16.75	3.59398	21.4566
196	Glca1-4Glca-Sp8	16.75	0.5	2.98507
245	Fuca1-2(6S)Galb1-4Glcb-Sp0	16.75	0.957427	5.71598
414	GlcNAcb1-2(GlcNAcb1-6)Mana1-6(GlcNAcb1-2Mana1-3)Manb1-4GlcNAcb1-4GlcNAcb-Sp19	16.75	1.70783	10.196
456	Neu5Aca2-6Galb1-4GlcNAcb1-2Mana1-6(GlcNAcb1-4)(Neu5Aca2-6Galb1-4GlcNAcb1-2Mana1-3)Manb1-4GlcNAcb1-4GlcNAcb-Sp21	16.75	3.0957	18.4818
476	Mana1-6(Mana1-3)Manb1-4GlcNAcb1-4(Fuca1-6)GlcNAcb-Sp19	16.75	0.5	2.98507
492	Fuca1-2Galb1-3(6S)GlcNAcb-Sp0	16.75	3.40343	20.319
580	Neu5Aca2-6Galb1-4GlcNAcb1-3Galb1-4GlcNAcb1-6(Neu5Aca2-6Galb1-4GlcNAcb1-3Galb1-4GlcNAcb1-3)GalNAca-Sp14	16.75	3.0957	18.4818
96	GalNAcb1-3Gala1-4Galb1-4GlcNAcb-Sp0	16.5	2.64575	16.0349
120	Gala1-4Galb1-4GlcNAcb-Sp0	16.5	3.87298	23.4726
141	Galb1-3GalNAca-Sp16	16.5	5	30.303
350	KDNa2-3Galb1-4(Fuca1-3)GlcNAc-Sp0	16.5	2.08167	12.6162
396	Gala1-4Galb1-3GlcNAcb1-2Mana1-6(Gala1-4Galb1-3GlcNAcb1-2Mana1-3)Manb1-4GlcNAcb1-4GlcNAcb-Sp19	16.5	4.3589	26.4176
399	Galb1-3GlcNAcb1-6Galb1-4GlcNAcb-Sp0	16.5	4.50925	27.3288
543	Neu5Gca2-8Neu5Gca2-6Galb1-4GlcNAc-Sp0	16.5	3.69685	22.4051
585	Galb1-3GalNAcb1-4(Neu5Aca2-8Neu5Aca2-8Neu5Aca2-3)Galb1-4Glcb-Sp21	16.5	2.38048	14.4271
72	Fuca1-2Galb1-4(Fuca1-3)GlcNAcb-Sp8	16.25	0.957427	5.89186
74	Fuca1-2Galb1-4GlcNAcb1-3Galb1-4GlcNAcb1-3Galb1-4GlcNAcb-Sp0	16.25	2.06155	12.6865
95	GalNAcb1-3(Fuca1-2)Galb-Sp8	16.25	1.70783	10.5097
131	Galb1-4GlcNAcb1-6GalNAca-Sp8	16.25	2.06155	12.6865
145	Galb1-3GalNAcb1-4Galb1-4Glcb-Sp8	16.25	1.25831	7.74342
166	Galb1-4GlcNAcb1-6(Galb1-3)GalNAca-Sp8	16.25	1.70783	10.5097
377	Galb1-4(Fuca1-3)GlcNAcb1-6(Galb1-3GlcNAcb1-3)Galb1-4Glc-Sp21	16.25	3.40343	20.9442
479	Neu5Aca2-6Galb1-4GlcNAcb1-6(Fuca1-2Galb1-4(Fuca1-3)GlcNAcb1-3)Galb1-4Glc-Sp21	16.25	11.5578	71.1251
499	GlcNAcb1-6(GlcNAcb1-2)Mana1-6(GlcNAcb1-4)(GlcNAcb1-4(GlcNAcb1-2)Mana1-3)Manb1-4GlcNAcb1-4(Fuca1-6)GlcNAc-Sp21	16.25	1.70783	10.5097
10	Neu5Aca-Sp11	16	2.70801	16.9251
248	Neu5Aca2-3Galb1-4(Fuca1-3)(6S)GlcNAcb-Sp8	16	3.16228	19.7642
319	Galb1-3GlcNAcb1-2Mana1-6(Galb1-3GlcNAcb1-2Mana1-3)Manb1-4GlcNAcb1-4GlcNAcb-Sp19	16	2.16025	13.5015
362	Galb1-4(Fuca1-3)GlcNAcb1-6(Fuca1-2Galb1-4GlcNAcb1-3)Galb1-4Glc-Sp21	16	5.35413	33.4633
26	(3S)Galb1-4(6S)Glcb-Sp0	15.75	5.31507	33.7465
49	Neu5,9Ac2a2-6Galb1-4GlcNAcb-Sp8	15.75	3.59398	22.8189
52	GlcNAcb1-2Mana1-6(GlcNAcb1-2Mana1-3)Manb1-4GlcNAcb1-4GlcNAcb-Sp12	15.75	0.957427	6.0789
143	Galb1-3GalNAcb1-3Gala1-4Galb1-4Glcb-Sp0	15.75	1.5	9.52381
197	Glca1-6Glca1-6Glcb-Sp8	15.75	0.957427	6.0789
287	Galb1-4(Fuca1-3)(6S)Glcb-Sp0	15.75	1.70783	10.8433
347	Galb1-4GlcNAcb1-2Mana1-6(Galb1-4GlcNAcb1-2Mana1-3)Manb1-4GlcNAcb1-4(Fuca1-6)GlcNAcb-Sp22	15.75	3.30404	20.978
360	Neu5Aca2-6GlcNAcb1-4GlcNAc-Sp21	15.75	3.59398	22.8189
385	Galb1-3GlcNAcb1-3GalNAca-Sp14	15.75	3.86221	24.522
424	GlcNAcb1-2Mana1-6(GlcNAcb1-4)(GlcNAcb1-2Mana1-3)Manb1-4GlcNAcb1-4GlcNAc-Sp21	15.75	1.5	9.52381
425	GlcNAcb1-2Mana1-6(GlcNAcb1-4)(GlcNAcb1-4(GlcNAcb1-2)Mana1-3)Manb1-4GlcNAcb1-4GlcNAc-Sp21	15.75	8.95824	56.8777
509	Galb1-4(6P)GlcNAcb-Sp0	15.75	1.5	9.52381
511	GalNAca1-3(Fuca1-2)Galb1-4GlcNAcb1-6GalNAc-Sp14	15.75	2.21736	14.0784
541	Neu5Gca2-8Neu5Aca2-3Galb1-4GlcNAc-Sp0	15.75	1.89297	12.0189
4	GalNAca-Sp8	15.5	2.88675	18.6242
195	Glca1-4Glcb-Sp8	15.5	2.38048	15.3579
227	Neu5Aca2-8Neu5Aca2-8Neu5Aca-Sp8	15.5	0.57735	3.72484
288	Galb1-4(Fuca1-3)GlcNAcb1-3Galb1-3(Fuca1-4)GlcNAcb-Sp0	15.5	2.38048	15.3579
462	Glca1-6Glca1-6Glca1-6Glcb-Sp10	15.5	1.73205	11.1745
482	Galb1-3(Fuca1-4)GlcNAcb1-6GalNAca-Sp14	15.5	6.245	40.2903
500	Galb1-4GlcNAcb1-6(Galb1-4GlcNAcb1-2)Mana1-6(GlcNAcb1-4)Galb1-4GlcNAcb1-4(Gal b1-4GlcNAcb1-2)Mana1-3)Manb1-4GlcNAcb1-4(Fuca1-6)GlcNAc-Sp21	15.5	2.88675	18.6242
19	Galb1-4GlcNAcb1-6(Galb1-4GlcNAcb1-3)GalNAca-Sp8	15.25	6.65207	43.6201
46	Neu5Aca2-3(6S)Galb1-4GlcNAcb-Sp8	15.25	8.4212	55.221
185	GlcNAcb1-3Galb1-4Glcb-Sp0	15.25	3.30404	21.6658
312	Mana1-2Mana1-6(Mana1-2Mana1-3)Mana1-6(Mana1-2Mana1-2Mana1-3)Mana-Sp9	15.25	5.7373	37.6217
376	Galb1-3GlcNAcb1-3Galb1-4GlcNAcb1-6(Galb1-3GlcNAcb1-3)Galb1-4Glcb-Sp0	15.25	1.70783	11.1989
401	GalNAcb1-3Gala1-6Galb1-4Glcb-Sp8	15.25	2.36291	15.4945
436	(6S)Galb1-3GlcNAcb-Sp0	15.25	5.5	36.0656
483	Neu5Aca2-3Galb1-3GlcNAcb1-6GalNAca-Sp14	15.25	2.62996	17.2456
504	(6S)GalNAcb1-4GlcNAc-Sp8	15.25	3.94757	25.8857
510	(6P)Galb1-4GlcNAcb-SP0	15.25	2.98608	19.5808
139	Galb1-3GalNAca-Sp8	15	3.55903	23.7268
154	Galb1-4(Fuca1-3)GlcNAcb1-3Galb1-4(Fuca1-3)GlcNAcb1-3Galb1-4(Fuca1-3)GlcNAcb-Sp0	15	2.3094	15.396
198	Glcb1-4Glcb-Sp8	15	1.41421	9.42809
213	Mana1-6(Mana1-3)Mana1-6(Mana1-2Mana1-3)Manb1-4GlcNAcb1-4GlcNAcb-Sp12	15	1.63299	10.8866
246	Neu5Aca2-3Galb1-3GlcNAcb-Sp0	15	1.63299	10.8866
495	GalNAcb1-4(Fuca1-3)(6S)GlcNAcb-Sp8	15	2.16025	14.4016
526	Neu5Aca2-3Galb1-4(Fuca1-3)GlcNAcb1-2Mana-Sp0	15	2.44949	16.3299
206	KDNa2-3Galb1-4GlcNAcb-Sp0	14.75	3.77492	25.5927
267	Neu5Aca2-6Galb1-4GlcNAcb1-3Galb1-4GlcNAcb-Sp0	14.75	1.70783	11.5785
330	GalNAca1-3(Fuca1-2)Galb1-4GlcNAcb1-3Galb1-4GlcNAcb1-3Galb1-4GlcNAcb-Sp0	14.75	4.03113	27.3297
363	Galb1-4GlcNAcb1-2Mana1-6(Galb1-4GlcNAcb1-4(Galb1-4GlcNAcb1-2)Mana1-3)Manb1-4GlcNAcb1-4GlcNAc-Sp21	14.75	2.98608	20.2446
404	Galb1-3GalNAcb1-4(Neu5Aca2-8Neu5Aca2-3)Galb1-4Glcb-Sp0	14.75	3.59398	24.3659
498	GalNAca1-3(Fuca1-2)Galb1-3GlcNAcb1-6GalNAca-Sp14	14.75	29.2617	198.385
514	Gala1-3(Fuca1-2)Galb1-4GlcNAcb1-2Mana-Sp0	14.75	4.11299	27.8847
126	Galb1-3(Fuca1-4)GlcNAcb1-3Galb1-4(Fuca1-3)GlcNAcb-Sp0	14.5	3.87298	26.7102
148	Galb1-3GlcNAcb1-3Galb1-4Glcb-Sp10	14.5	0.57735	3.98173
149	Galb1-3GlcNAcb-Sp0	14.5	1.91485	13.2059
212	Mana1-2Mana1-2Mana1-6(Mana1-3)Mana-Sp9	14.5	1.29099	8.90341
221	Neu5Aca2-3Galb1-3GalNAca-Sp8	14.5	5.06623	34.9395
225	Neu5Aca2-8Neu5Aca2-8Neu5Aca2-3Galb1-4Glcb-Sp0	14.5	2.64575	18.2466
265	Neu5Aca2-6Galb1-4GlcNAcb-Sp8	14.5	1.73205	11.9452
281	Neu5Gca2-6GalNAca-Sp0	14.5	4.3589	30.0614
328	GalNAcb1-3Gala1-4Galb1-4GlcNAcb1-3Galb1-4Glcb-Sp0	14.5	3.10913	21.4423
338	GlcNAca1-4Galb1-3GalNAc-Sp14	14.5	6.60808	45.5729
463	Glca1-4Glca1-4Glca1-4Glcb-Sp10	14.5	1.73205	11.9452
506	GalNAcb1-4(6S)GlcNAc-Sp8	14.5	0.57735	3.98173
529	Gala1-3(Fuca1-2)Galb1-3GalNAcb1-3Gala1-4Galb1-4Glc-Sp21	14.5	3.10913	21.4423
2	Glca-Sp8	14.25	6.99405	49.081
7	Fuca-Sp9	14.25	8.65544	60.7399
18	GlcN(Gc)b-Sp8	14.25	10.3401	72.5618
43	(6S)Galb1-4Glcb-Sp8	14.25	1.89297	13.284
90	GalNAca1-3(Fuca1-2)Galb-Sp18	14.25	2.06155	14.467
113	Gala1-3Galb1-4(Fuca1-3)GlcNAcb-Sp8	14.25	2.75379	19.3248
118	Gala1-3Galb-Sp8	14.25	2.62996	18.4558
130	Fuca1-4(Galb1-3)GlcNAcb-Sp8	14.25	1.70783	11.9847
142	Galb1-3GalNAcb-Sp8	14.25	2.06155	14.467
167	Galb1-4GlcNAcb1-6(Galb1-3)GalNAc-Sp14	14.25	2.21736	15.5604
199	Glcb1-6Glcb-Sp8	14.25	3.40343	23.8837
219	Fuca1-2Galb1-4(6S)GlcNAcb-Sp8	14.25	4.42531	31.0548
300	Galb1-4GlcNAca1-6Galb1-4GlcNAcb-Sp0	14.25	1.89297	13.284
378	Galb1-4GlcNAcb1-6(Fuca1-4(Fuca1-2Galb1-3)GlcNAcb1-3)Galb1-4Glc-Sp21	14.25	2.06155	14.467
381	Galb1-4GlcNAcb1-6(Galb1-4GlcNAcb1-2)Mana1-6(Galb1-4GlcNAcb1-4(Galb1-4GlcNAcb1-2)Mana1-3)Manb1-4GlcNAcb1-4GlcNAcb-Sp21	14.25	1.5	10.5263
390	GlcNAcb1-2Mana1-6(Galb1-4GlcNAcb1-2Mana1-3)Manb1-4GlcNAcb1-4GlcNAc-Sp12	14.25	1.89297	13.284
394	Galb1-4(Fuca1-3)GlcNAcb1-3GalNAca-Sp14	14.25	2.87228	20.1564
442	Fuca1-2Galb1-4GlcNAcb1-6(Fuca1-2Galb1-4GlcNAcb1-3)GalNAc-Sp14	14.25	3.30404	23.1862
508	(4S)GalNAcb-Sp10	14.25	2.5	17.5439
539	Neu5Gca2-8Neu5Gca2-3Galb1-4GlcNAc-Sp0	14.25	2.5	17.5439
5	GalNAca-Sp15	14	2.70801	19.3429
124	Gala1-6Glcb-Sp8	14	7.34847	52.4891
134	GlcNAcb1-6(Galb1-3)GalNAca-Sp14	14	1.63299	11.6642
159	Galb1-4GlcNAcb1-3GalNAca-Sp8	14	1.82574	13.041
393	Fuca1-2Galb1-4GlcNAcb1-3GalNAca-Sp14	14	4.54606	32.4719
487	Gala1-3Galb1-4GlcNAcb1-6GalNAca-Sp14	14	2.70801	19.3429
527	GlcNAcb1-3Galb1-4GlcNAcb1-6(GlcNAcb1-3)Galb1-4GlcNAc-Sp0	14	4.83046	34.5033
151	Galb1-4(Fuca1-3)GlcNAcb-Sp0	13.75	2.5	18.1818
156	Galb1-4(6S)Glcb-Sp8	13.75	1.25831	9.15131
188	GlcNAcb1-4Galb1-4GlcNAcb-Sp8	13.75	2.87228	20.8893
211	Mana1-6(Mana1-3)Mana-Sp9	13.75	3.59398	26.138
361	Neu5Aca2-6GlcNAcb1-4GlcNAcb1-4GlcNAc-Sp21	13.75	1.70783	12.4205
441	Galb1-4GlcNAcb1-2Mana-Sp0	13.75	4.57347	33.2616
65	Fuca1-2Galb1-3GlcNAcb1-3Galb1-4Glcb-Sp8	13.5	15.843	117.355
93	GalNAca1-4(Fuca1-2)Galb1-4GlcNAcb-Sp8	13.5	3.69685	27.384
186	GlcNAcb1-4-MDPLys	13.5	1.29099	9.56292
231	Neu5Aca2-3Galb1-3GalNAcb1-4(Neu5Aca2-3)Galb1-4Glcb-Sp0	13.5	0.57735	4.27667
241	Neu5Aca2-6(Neu5Aca2-3Galb1-3)GalNAca-Sp14	13.5	2.38048	17.6332
277	Neu5Gca2-3Galb1-3GlcNAcb-Sp0	13.5	0.57735	4.27667
289	Galb1-4GlcNAcb1-3Galb1-3GlcNAcb-Sp0	13.5	6.95222	51.4979
314	Neu5Aca2-6Galb1-4GlcNAcb1-2Mana1-6(Neu5Aca2-3Galb1-4GlcNAcb1-2Mana1-3)Manb1-4GlcNAcb1-4GlcNAcb-Sp12	13.5	5.91608	43.8228
400	Galb1-3GlcNAca1-6Galb1-4GlcNAcb-Sp0	13.5	2.64575	19.5982
402	Gala1-3(Fuca1-2)Galb1-4(Fuca1-3)Glcb-Sp21	13.5	5.50757	40.7968
561	GlcNAcb1-3Galb1-4GlcNAcb1-3Galb1-4GlcNAcb1-2Mana1-6(GlcNAcb1-3Galb1-4GlcNAcb1-3Galb1-4GlcNAcb1-2Mana1-3)Manb1-4GlcNAcb1-4(Fuca1-6)GlcNAcb-Sp24	13.5	2.38048	17.6332
565	Galb1-4GlcNAcb1-3Galb1-4GlcNAcb1-6(Galb1-3)GalNAca-Sp14	13.5	4.65475	34.4796
574	Galb1-4GlcNAcb1-3Galb1-3GalNAca-Sp14	13.5	1	7.40741
25	(3S)Galb1-4Glcb-Sp8	13.25	1.70783	12.8892
36	(3S)Galb1-4GlcNAcb-Sp0	13.25	3.0957	23.3637
73	Fuca1-2Galb1-4GlcNAcb1-3Galb1-4GlcNAcb-Sp0	13.25	6.23832	47.0817
168	Galb1-4GlcNAcb-Sp0	13.25	1.89297	14.2866
238	Neu5Aca2-3Galb1-4(Neu5Aca2-3Galb1-3)GlcNAcb-Sp8	13.25	1.25831	9.49665
274	Neu5Acb2-6GalNAca-Sp8	13.25	3.86221	29.1488
307	GlcNAcb1-4GlcNAcb-Sp12	13.25	0.957427	7.22586
308	MurNAcb1-4GlcNAcb-Sp10	13.25	0.957427	7.22586
405	Neu5Aca2-3Galb1-3GalNAcb1-4(Neu5Aca2-8Neu5Aca2-3)Galb1-4Glcb-Sp0	13.25	3.0957	23.3637
421	Galb1-3GlcNAcb1-6(Galb1-3GlcNAcb1-2)Mana1-6(Galb1-3GlcNAcb1-2Mana1-3)Manb1-4GlcNAcb1-4GlcNAcb-Sp19	13.25	0.957427	7.22586
481	Gala1-3Galb1-3GlcNAcb1-6GalNAca-Sp14	13.25	1.5	11.3208
522	GlcNAcb1-2 Mana1-6(GlcNAcb1-4)(GlcNAcb1-2Mana1-3)Manb1-4GlcNAcb1-4(Fuca1-6)GlcNAc-Sp21	13.25	3.30404	24.9361
524	Galb1-4GlcNAcb1-2 Mana1-6(Galb1-4GlcNAcb1-4)(Galb1-4GlcNAcb1-2Mana1-3)Manb1-4GlcNAcb1-4(Fuca1-6)GlcNAc-Sp21	13.25	2.21736	16.7348
569	GlcNAcb1-3Galb1-4GlcNAcb1-6(Galb1-3)GalNAca-Sp14	13.25	1.89297	14.2866
28	(3S)Galb1-3(Fuca1-4)GlcNAcb-Sp8	13	4.96655	38.2043
33	(3S)Galb1-4(Fuca1-3)GlcNAc-Sp8	13	1.63299	12.5615
54	Galb1-4GlcNAcb1-2Mana1-6(Galb1-4GlcNAcb1-2Mana1-3)Manb1-4GlcNAcb1-4GlcNAcb-Sp12	13	1.41421	10.8786
122	Gala1-4Galb1-4Glcb-Sp0	13	1.41421	10.8786
146	Galb1-3Galb-Sp8	13	1.82574	14.0442
170	Galb1-4GlcNAcb-Sp23	13	2	15.3846
205	KDNa2-3Galb1-3GlcNAcb-Sp0	13	2.16025	16.6173
234	Neu5Aca2-3GalNAcb1-4GlcNAcb-Sp0	13	1.41421	10.8786
242	Neu5Aca2-3Galb-Sp8	13	2.70801	20.8309
320	Neu5Aca2-3Galb1-4GlcNAcb1-2Mana1-6(Neu5Aca2-3Galb1-4GlcNAcb1-2Mana1-3)Manb1-4GlcNAcb1-4GlcNAcb-Sp12	13	1.41421	10.8786
423	Fuca1-3GlcNAcb1-6(Galb1-4GlcNAcb1-3)Galb1-4Glc-Sp21	13	1.41421	10.8786
444	GalNAca1-3(Fuca1-2)Galb1-4GlcNAcb1-6(GalNAca1-3(Fuca1-2)Galb1-4GlcNAcb1-3)GalNAc-Sp14	13	0.816497	6.28074
460	Gala1-3(Fuca1-2)Galb1-3GalNAca-Sp8	13	0.816497	6.28074
488	Galb1-4(Fuca1-3)GlcNAcb1-2Mana-Sp0	13	11.5181	88.6008
496	(3S)GalNAcb1-4(Fuca1-3)GlcNAcb-Sp8	13	5.35413	41.1856
501	Galb1-3GlcNAca1-3Galb1-4GlcNAcb-Sp8	13	0.816497	6.28074
517	Gala1-3(Fuca1-2)Galb1-3GlcNAcb1-6GalNAc-Sp14	13	2.16025	16.6173
553	GlcNAb1-3Galb1-3GalNAc-Sp14	13	0.816497	6.28074
125	Galb1-2Galb-Sp8	12.75	2.06155	16.169
247	Neu5Aca2-3Galb1-4(6S)GlcNAcb-Sp8	12.75	0.957427	7.50923
297	Neu5Aca2-6Galb1-4GlcNAcb1-2Mana1-6(Galb1-4GlcNAcb1-2Mana1-3)Manb1-4GlcNAcb1-4GlcNAcb-Sp12	12.75	0.957427	7.50923
315	Galb1-4GlcNAcb1-2Mana1-6(Neu5Aca2-6Galb1-4GlcNAcb1-2Mana1-3)Manb1-4GlcNAcb1-4GlcNAcb-Sp12	12.75	1.5	11.7647
327	Gala1-4Galb1-4GlcNAcb1-3Galb1-4Glcb-Sp0	12.75	0.5	3.92157
358	Galb1-4GlcNAcb1-2Mana1-6(Mana1-3)Manb1-4GlcNAcb1-4GlcNAcb-Sp12	12.75	2.62996	20.6271
369	Fuca1-4(Fuca1-2Galb1-3)GlcNAcb1-2Mana1-3(Fuca1-4(Fuca1-2Galb1-3)GlcNAcb1-2Mana1-3)Manb1-4GlcNAcb1-4GlcNAcb-Sp19	12.75	2.87228	22.5277
371	Neu5Aca2-6Galb1-4GlcNAcb1-3GalNAc-Sp14	12.75	2.21736	17.391
406	Gala1-3(Fuca1-2)Galb1-4GlcNAcb1-3GalNAca-Sp14	12.75	8.26136	64.7949
452	Neu5Aca2-3Galb1-4GlcNAcb1-2Mana1-6(GlcNAcb1-4)(Neu5Aca2-3Galb1-4GlcNAcb1-2Mana1-3)Manb1-4GlcNAcb1-4GlcNAcb-Sp21	12.75	1.70783	13.3947
55	Neu5Aca2-6Galb1-4GlcNAcb1-2Mana1-6(Neu5Aca2-6Galb1-4GlcNAcb1-2Mana1-3)Manb1-4GlcNAcb1-4GlcNAcb-Sp12	12.5	1.73205	13.8564
75	Fuca1-2Galb1-4GlcNAcb-Sp0	12.5	2.64575	21.166
116	Gala1-3Galb1-4Glcb-Sp0	12.5	4.04145	32.3316
136	Neu5Aca2-6(Galb1-3)GalNAca-Sp14	12.5	1	8
180	GlcNAcb1-3GalNAca-Sp14	12.5	1.29099	10.328
193	GlcNAcb1-6GalNAca-Sp14	12.5	3.10913	24.873
255	Neu5Aca2-3Galb1-4GlcNAcb-Sp0	12.5	2.51661	20.1329
280	Neu5Gca2-3Galb1-4Glcb-Sp0	12.5	2.38048	19.0438
333	GlcNAca1-4Galb1-4GlcNAcb-Sp0	12.5	5.44671	43.5737
386	GalNAcb1-4(Neu5Aca2-3)Galb1-4GlcNAcb1-3GalNAca-Sp14	12.5	3.31662	26.533
387	GalNAca1-3(Fuca1-2)Galb1-3GalNAca1-3(Fuca1-2)Galb1-4GlcNAcb-Sp0	12.5	3.41565	27.3252
453	Neu5Aca2-3Galb1-4GlcNAcb1-4Mana1-6(GlcNAcb1-4)(Neu5Aca2-3Galb1-4GlcNAcb1-4(Neu5Aca2-3Galb1-4GlcNAcb1-2)Mana1-3)Manb1-4GlcNAcb1-4GlcNAcb-Sp21	12.5	5.06623	40.5298
489	Fuca1-2(6S)Galb1-3GlcNAcb-Sp0	12.5	7.89515	63.1612
491	Fuca1-2Galb1-4GlcNAcb1-2Mana-Sp0	12.5	1.91485	15.3188
494	Neu5Aca2-6GalNAcb1-4(6S)GlcNAcb-Sp8	12.5	1.73205	13.8564
549	GalNAcb1-3GlcNAcb-Sp0	12.5	1.29099	10.328
66	Fuca1-2Galb1-3GlcNAcb1-3Galb1-4Glcb-Sp10	12.25	1.5	12.2449
152	Galb1-4(Fuca1-3)GlcNAcb-Sp8	12.25	2.75379	22.4799
215	Manb1-4GlcNAcb-Sp0	12.25	2.21736	18.1009
259	Neu5Aca2-3Galb1-4Glcb-Sp0	12.25	4.34933	35.5047
260	Neu5Aca2-3Galb1-4Glcb-Sp8	12.25	3.0957	25.271
321	Neu5Aca2-3Galb1-4GlcNAcb1-2Mana1-6(Neu5Aca2-6Galb1-4GlcNAcb1-2Mana1-3)Manb1-4GlcNAcb1-4GlcNAcb-Sp12	12.25	1.89297	15.4528
343	Galb1-4GlcNAcb1-2Mana1-3Manb1-4GlcNAcb1-4GlcNAc-Sp12	12.25	1.25831	10.2719
365	Gala1-3(Fuca1-2)Galb1-4GlcNAcb1-2Mana1-6(Gala1-3(Fuca1-2)Galb1-4GlcNAcb1-2Mana1-3)Manb1-4GlcNAcb1-4GlcNAcb-Sp20	12.25	2.06155	16.829
471	Neu5Aca2-3Galb1-4GlcNAcb1-6GalNAca-Sp14	12.25	3.86221	31.5282
475	Neu5Aca2-3Galb1-4GlcNAcb1-2Mana1-6(Neu5Aca2-3Galb1-4GlcNAcb1-2Mana1-3)Manb1-4GlcNAcb1-4(Fuca1-6)GlcNAcb-Sp24	12.25	11.2361	91.7233
521	Neu5Aca2-3Galb1-3GalNAcb1-4Galb1-4Glcb-Sp0	12.25	6.34429	51.7901
533	Galβ1-4GlcNAcβ1-3Galβ1-4GlcNAcβ1-2Manα1-6(Galβ1-4GlcNAcβ1-3Galβ1-4GlcNAcβ1-2Manα1-3)Manβ1-4GlcNAcβ1-4GlcNAcβ-Sp12	12.25	1.5	12.2449
564	Galb1-4GlcNAcb1-3Galb1-4GlcNAcb1-3GalNAca-Sp14	12.25	3.59398	29.3386
568	GlcNAcb1-3Galb1-4GlcNAcb1-3GalNAca-Sp14	12.25	0.957427	7.81573
31	(3S)Galb1-3GlcNAcb-Sp8	12	1.1547	9.6225
51	Mana1-6(Mana1-3)Manb1-4GlcNAcb1-4GlcNAcb-Sp13	12	2	16.6667
62	Fuca1-2Galb1-3GalNAca-Sp14	12	26.7706	223.089
254	Neu5Aca2-3Galb1-4GlcNAcb1-3Galb1-4GlcNAcb1-3Galb1-4GlcNAcb-Sp0	12	4.76095	39.6746
270	Neu5Aca2-6Galb-Sp8	12	1.1547	9.6225
272	Neu5Aca2-8Neu5Aca2-3Galb1-4Glcb-Sp0	12	4.96655	41.388
324	Neu5Aca2-6Galb1-4GlcNAcb1-3Galb1-3GlcNAcb-Sp0	12	1.41421	11.7851
339	Neu5Aca2-6Galb1-4GlcNAcb1-2Mana1-6(Mana1-3)Manb1-4GlcNAcb1-4GlcNAc-Sp12	12	1.1547	9.6225
422	Galb1-4GlcNAcb1-6(Fuca1-2Galb1-3GlcNAcb1-3)Galb1-4Glc-Sp21	12	0.816497	6.80414
431	Galb1-4GlcNAcb1-6(Galb1-4GlcNAcb1-2)Mana1-6(GlcNAcb1-4)(Galb1-4GlcNAcb1-4(Galb1-4GlcNAcb1-2)Mana1-3)Manb1-4GlcNAcb1-4GlcNAc-Sp21	12	1.41421	11.7851
446	GalNAcb1-4Galb1-4Glcb-Sp0	12	6	50
519	Gala1-3Galb1-3GlcNAcb1-2Mana-Sp0	12	1.82574	15.2145
520	GalNAcb1-4GlcNAcb1-2Mana-Sp0	12	1.41421	11.7851
29	(3S)Galb1-3GalNAca-Sp8	11.75	1.5	12.766
298	Galb1-4GlcNAcb1-6(Galb1-4GlcNAcb1-3)Galb1-4GlcNAc-Sp0	11.75	2.21736	18.8711
342	Neu5Aca2-6Galb1-4GlcNAcb1-2Mana1-3Manb1-4GlcNAcb1-4GlcNAc-Sp12	11.75	0.5	4.25532
419	Fuca1-2Galb1-3GlcNAcb1-2Mana1-6(Fuca1-2Galb1-3GlcNAcb1-2Mana1-3)Manb1-4GlcNAcb1-4(Fuca1-6)GlcNAcb-Sp22	11.75	3.30404	28.1195
53	GlcNAcb1-2Mana1-6(GlcNAcb1-2Mana1-3)Manb1-4GlcNAcb1-4GlcNAcb-Sp13	11.5	2.08167	18.1014
81	Fucb1-3GlcNAcb-Sp8	11.5	1	8.69565
132	Galb1-4GlcNAcb1-6GalNAc-Sp14	11.5	2.88675	25.1022
164	Galb1-4GlcNAcb1-3Galb1-4Glcb-Sp0	11.5	6.75771	58.7627
256	Neu5Aca2-3Galb1-4GlcNAcb-Sp8	11.5	2.08167	18.1014
276	Neu5Gca2-3Galb1-3(Fuca1-4)GlcNAcb-Sp0	11.5	3.10913	27.0359
304	Neu5Aca2-6Galb1-4GlcNAcb1-2Mana1-6(GlcNAcb1-2Mana1-3)Manb1-4GlcNAcb1-4GlcNAcb-Sp12	11.5	2.38048	20.6998
428	Galb1-4GlcNAcb1-2Mana1-6(GlcNAcb1-4)(Galb1-4GlcNAcb1-2Mana1-3)Manb1-4GlcNAcb1-4GlcNAc-Sp21	11.5	3.10913	27.0359
550	GalNAcb1-4GlcNAcb1-3GalNAcb1-4GlcNAcb-Sp0	11.5	2.64575	23.0065
45	(6S)Galb1-4(6S)Glcb-Sp8	11.25	2.5	22.2222
56	Neu5Aca2-6Galb1-4GlcNAcb1-2Mana1-6(Neu5Aca2-6Galb1-4GlcNAcb1-2Man-a1-3)Manb1-4GlcNAcb1-4GlcNAcb-Sp21	11.25	2.62996	23.3774
76	Fuca1-2Galb1-4GlcNAcb-Sp8	11.25	4.57347	40.6531
107	Gala1-3(Fuca1-2)Galb-Sp8	11.25	2.06155	18.3249
155	Galb1-4(6S)Glcb-Sp0	11.25	1.89297	16.8264
214	Mana1-6(Mana1-3)Mana1-6(Mana1-3)Manb1-4GlcNAcb1-4GlcNAcb-Sp12	11.25	8.34166	74.1481
257	Neu5Aca2-3Galb1-4GlcNAcb1-3Galb1-4GlcNAcb-Sp0	11.25	2.87228	25.5314
283	Neu5Gca-Sp8	11.25	2.21736	19.7098
392	Neu5Aca2-3Galb1-3GlcNAcb1-3GalNAca-Sp14	11.25	0.5	4.44444
472	Neu5Aca2-6Galb1-4GlcNAcb1-6GalNAca-Sp14	11.25	0.957427	8.51046
518	Neu5Aca2-3Galb1-3GlcNAcb1-2Mana-Sp0	11.25	0.957427	8.51046
542	Neu5Gca2-8Neu5Gca2-3Galb1-4GlcNAcb1-3Galb1-4GlcNAc-Sp0	11.25	3.77492	33.5548
559	Neu5Aca2-8Neu5Aca2-3Galb1-3GalNAcb1-4(Neu5Aca2-3)Galb1-4Glc-Sp21	11.25	2.5	22.2222
576	Neu5Aca2-6Galb1-4GlcNAcb1-3Galb1-4GlcNAcb1-6(Galb1-3)GalNAca-Sp14	11.25	11.4419	101.706
92	GalNAca1-3Galb-Sp8	11	2.82843	25.713
115	Gala1-3Galb1-4GlcNAcb-Sp8	11	8.75595	79.5995
160	Galb1-4GlcNAcb1-3GalNAc-Sp14	11	0.816497	7.4227
269	Neu5Aca2-6Galb1-4Glcb-Sp8	11	1.41421	12.8565
284	Neu5Aca2-3Galb1-4GlcNAcb1-6(Galb1-3)GalNAca-Sp14	11	3.16228	28.748
294	(6P)Glcb-Sp10	11	2.94392	26.7629
326	Neu5Aca2-6Galb1-4GlcNAcb1-3Galb1-4GlcNAcb1-3Galb1-4GlcNAcb-Sp0	11	0.816497	7.4227
469	Neu5Aca2-6Galb1-4GlcNAcb1-6(Galb1-3GlcNAcb1-3)Galb1-4Glcb-Sp21	11	1.63299	14.8454
528	GalNAca1-3(Fuca1-2)Galb1-3GalNAcb1-3Gala1-4Galb1-4Glc-Sp21	11	2.44949	22.2681
579	GlcNAcb1-6(Neu5Aca2-3Galb1-3)GalNAca-Sp14	11	0.816497	7.4227
128	Galb1-3(Fuca1-4)GlcNAc-Sp0	10.75	7.18215	66.8107
323	Neu5,9Ac2a2-3Galb1-3GlcNAcb-Sp0	10.75	2.5	23.2558
341	Neu5Aca2-6Galb1-4GlcNAcb1-2Mana1-6Manb1-4GlcNAcb1-4GlcNAc-Sp12	10.75	0.957427	8.9063
398	Gala1-3Galb1-4GlcNAcb1-3GalNAca-Sp14	10.75	1.70783	15.8867
417	GalNAca1-3(Fuca1-2)Galb1-3GlcNAcb1-3GalNAc-Sp14	10.75	2.06155	19.1772
434	Neu5Aca2-3Galb1-4GlcNAcb1-3Galb-Sp8	10.75	1.5	13.9535
464	Neu5Aca2-3Galb1-4GlcNAcb1-6(Neu5Aca2-3Galb1-4GlcNAcb1-3)GalNAca-Sp14	10.75	2.06155	19.1772
513	Gala1-3Galb1-4GlcNAcb1-2Mana-Sp0	10.75	2.5	23.2558
554	Galb1-3GlcNAcb1-6(Galb1-3)GalNAc-Sp14	10.75	1.5	13.9535
575	Neu5Aca2-3Galb1-4GlcNAcb1-3Galb1-4GlcNAcb1-6(Galb1-3)GalNAca-Sp14	10.75	2.5	23.2558
59	Fuca1-2Galb1-3GalNAcb1-3Gala1-4Galb1-4Glcb-Sp9	10.5	1.29099	12.2952
71	Fuca1-2Galb1-4(Fuca1-3)GlcNAcb-Sp0	10.5	0.57735	5.49857
163	Galb1-4GlcNAcb1-3Galb1-4GlcNAcb-Sp0	10.5	1.29099	12.2952
171	Galb1-4Glcb-Sp0	10.5	3.10913	29.6107
252	Neu5Aca2-3Galb1-4(Fuca1-3)GlcNAcb1-3Galb-Sp8	10.5	2.64575	25.1976
271	Neu5Aca2-8Neu5Aca-Sp8	10.5	1.91485	18.2367
340	Mana1-6(Neu5Aca2-6Galb1-4GlcNAcb1-2Mana1-3)Manb1-4GlcNAcb1-4GlcNAc-Sp12	10.5	3.51188	33.4465
470	Neu5Aca2-3Galb1-4GlcNAcb1-2Mana-Sp0	10.5	5.8023	55.26
77	Fuca1-2Galb1-4Glcb-Sp0	10.25	1.70783	16.6617
127	Galb1-3GlcNAcb1-3Galb1-4(Fuca1-3)GlcNAcb-Sp0	10.25	0.957427	9.34075
140	Galb1-3GalNAca-Sp14	10.25	3.0957	30.2019
175	GlcNAcb1-2Galb1-3GalNAca-Sp8	10.25	2.62996	25.6581
230	GalNAcb1-4(Neu5Aca2-3)Galb1-4Glcb-Sp0	10.25	2.36291	23.0528
233	Neu5Aca2-3GalNAca-Sp8	10.25	0.957427	9.34075
382	GlcNAcb1-2Mana1-6(GlcNAcb1-4(GlcNAcb1-2)Mana1-3)Manb1-4GlcNAcb1-4GlcNAc-Sp21	10.25	0.957427	9.34075
408	GalNAca1-3GalNAcb1-3Gala1-4Galb1-4Glcb-Sp0	10.25	3.30404	32.2345
433	Galb1-6Galb-Sp10	10.25	2.06155	20.1127
458	Neu5Aca2-6Galb1-4GlcNAcb1-6(Neu5Aca2-6Galb1-4GlcNAcb1-2)Mana1-6(GlcNAcb1-4)(Neu5Aca2-6Galb1-4GlcNAcb1-2Mana1-3)Manb1-4GlcNAcb1-4GlcNAcb-Sp21	10.25	2.87228	28.0223
544	Neu5Aca2-8Neu5Aca2-3Galb1-4GlcNAc-Sp0	10.25	0.5	4.87805
68	Fuca1-2Galb1-3GlcNAcb-Sp8	10	1.63299	16.3299
176	GlcNAcb1-6(GlcNAcb1-3)GalNAca-Sp8	10	1.82574	18.2574
203	GlcAb1-3Galb-Sp8	10	1.63299	16.3299
210	Mana1-2Mana1-6(Mana1-2Mana1-3)Mana1-6(Mana1-2Mana1-2Mana1-3)Manb1-4GlcNAcb1-4GlcNAcb-Sp12	10	1.41421	14.1421
540	Neu5Aca2-8Neu5Gca2-3Galb1-4GlcNAc-Sp0	10	4.69042	46.9042
178	GlcNAcb1-6(GlcNAcb1-3)Galb1-4GlcNAcb-Sp8	9.75	0.957427	9.81977
204	GlcAb1-6Galb-Sp8	9.75	3.5	35.8974
268	Neu5Aca2-6Galb1-4Glcb-Sp0	9.75	1.5	15.3846
375	Galb1-3GalNAca1-3(Fuca1-2)Galb1-4GlcNAc-Sp0	9.75	2.87228	29.4593
455	Neu5Aca2-3Galb1-4GlcNAcb1-6(Neu5Aca2-3Galb1-4GlcNAcb1-2)Mana1-6(GlcNAcb1-4)(Neu5Aca2-3Galb1-4GlcNAcb1-4(Neu5Aca2-3Galb1-4GlcNAcb1-2)Mana1-3)Manb1-4GlcNAcb1-4GlcNAcb-Sp21	9.75	1.89297	19.4151
79	Fuca1-3GlcNAcb-Sp8	9.5	1.73205	18.2321
165	Galb1-4GlcNAcb1-3Galb1-4Glcb-Sp8	9.5	2.88675	30.3869
201	GlcAa-Sp8	9.5	1.91485	20.1564
224	GalNAcb1-4(Neu5Aca2-8Neu5Aca2-8Neu5Aca2-3)Galb1-4Glcb-Sp0	9.5	2.64575	27.85
226	GalNAcb1-4(Neu5Aca2-8Neu5Aca2-3)Galb1-4Glcb-Sp0	9.5	1.73205	18.2321
235	Neu5Aca2-3Galb1-3(6S)GlcNAc-Sp8	9.5	3.10913	32.7276
306	GlcNAcb1-4GlcNAcb-Sp10	9.5	2.38048	25.0576
322	Galb1-4(Fuca1-3)GlcNAcb1-2Mana1-6(Galb1-4(Fuca1-3)GlcNAcb1-2Mana1-3)Manb1-4GlcNAcb1-4GlcNAcb-Sp20	9.5	0.57735	6.07737
551	GlcNAcb1-3Galb1-4GlcNAcb1-3Galb1-4GlcNAcb1-3Galb1-4GlcNAcb1-3Galb1-4GlcNAcb1-2Mana1-6(GlcNAcb1-3Galb1-4GlcNAcb1-3Galb1-4GlcNAcb1-3Galb1-4GlcNAcb1-3Galb1-4GlcNAcb1-2Mana1-3)Manb1-4GlcNAcb1-4GlcNAcb-Sp25	9.5	2.64575	27.85
572	Neu5Aca2-6Galb1-4GlcNAcb1-3Galb1-4GlcNAcb1-3GalNAca-Sp14	9.5	3.78594	39.852
41	(6P)Mana-Sp8	9.25	2.75379	29.7707
58	Fuca1-2Galb1-3GalNAcb1-3Gala-Sp9	9.25	2.36291	25.5449
63	Fuca1-2Galb1-3GalNAcb1-4(Neu5Aca2-3)Galb1-4Glcb-Sp0	9.25	1.25831	13.6033
147	Galb1-3GlcNAcb1-3Galb1-4GlcNAcb-Sp0	9.25	2.62996	28.432
189	GlcNAcb1-4GlcNAcb1-4GlcNAcb1-4GlcNAcb1-4GlcNAcb1-4GlcNAcb1-Sp8	9.25	2.06155	22.2871
191	GlcNAcb1-4GlcNAcb1-4GlcNAcb-Sp8	9.25	0.957427	10.3506
200	G-ol-Sp8	9.25	4.03113	43.5798
223	GalNAcb1-4(Neu5Aca2-8Neu5Aca2-8Neu5Aca2-8Neu5Aca2-3)Galb1-4Glcb-Sp0	9.25	4.11299	44.4647
278	Neu5Gca2-3Galb1-4(Fuca1-3)GlcNAcb-Sp0	9.25	1.70783	18.463
302	GalNAcb1-3Galb-Sp8	9.25	1.5	16.2162
415	Fuca1-2Galb1-3GlcNAcb1-3GalNAc-Sp14	9.25	2.21736	23.9714
515	GalNAca1-3(Fuca1-2)Galb1-4 GlcNAcb1-2Mana-Sp0	9.25	0.5	5.40541
78	Fuca1-2Galb-Sp8	9	0.816497	9.07218
84	(3S)Galb1-4(Fuca1-3)Glcb-Sp0	9	15.1217	168.019
144	Galb1-3GalNAcb1-4(Neu5Aca2-3)Galb1-4Glcb-Sp0	9	2.94392	32.7102
173	GlcNAca1-3Galb1-4GlcNAcb-Sp8	9	4.54606	50.5118
243	Neu5Aca2-3Galb1-3GalNAcb1-3Gala1-4Galb1-4Glcb-Sp0	9	2.94392	32.7102
251	Neu5Aca2-3Galb1-4(Fuca1-3)GlcNAcb-Sp8	9	1.1547	12.83
282	Neu5Gca2-6Galb1-4GlcNAcb-Sp0	9	3.3665	37.4056
292	4S(3S)Galb1-4GlcNAcb-Sp0	9	1.41421	15.7135
416	Gala1-3(Fuca1-2)Galb1-3GlcNAcb1-3GalNAc-Sp14	9	2.3094	25.66
457	Neu5Aca2-6Galb1-4GlcNAcb1-4Mana1-6(GlcNAcb1-4)(Neu5Aca2-6Galb1-4GlcNAcb1-4(Neu5Aca2-6Galb1-4GlcNAcb1-2)Mana1-3)Manb1-4GlcNAcb1-4GlcNAcb-Sp21	9	3.55903	39.5447
490	Gala1-3(Fuca1-2)Galb1-4GlcNAcb1-6GalNAca-Sp14	9	2.16025	24.0027
172	Galb1-4Glcb-Sp8	8.75	1.5	17.1429
182	GlcNAcb1-3Galb1-4GlcNAcb-Sp0	8.75	0.957427	10.942
291	Neu5Aca2-3Galb1-4GlcNAcb1-3Galb1-3GlcNAcb-Sp0	8.75	2.5	28.5714
303	GlcAb1-3GlcNAcb-Sp8	8.75	2.21736	25.3412
310	Mana1-6(Mana1-3)Mana1-6(Mana1-3)Manb-Sp10	8.75	0.5	5.71429
345	Mana1-6(Galb1-4GlcNAcb1-2Mana1-3)Manb1-4GlcNAcb1-4GlcNAcb-Sp12	8.75	0.5	5.71429
556	(3S)GlcAb1-3Galb1-4GlcNAcb1-2Mana-Sp0	8.75	1.89297	21.6339
80	Fuca1-4GlcNAcb-Sp8	8.5	1.29099	15.1882
106	Gala1-3(Fuca1-2)Galb1-4Glcb-Sp0	8.5	2.08167	24.4902
384	Fuca1-2Galb1-3GalNAca1-3(Fuca1-2)Galb1-4GlcNAcb-Sp0	8.5	4.3589	51.2812
129	Galb1-3(Fuca1-4)GlcNAc-Sp8	8.25	2.06155	24.9885
480	Galb1-3GlcNAcb1-6GalNAca-Sp14	8.25	7.13559	86.492
202	GlcAb-Sp8	8	6.48074	81.0093
222	Neu5Aca2-3Galb1-3GalNAca-Sp14	8	0.816497	10.2062
344	Galb1-4GlcNAcb1-2Mana1-6Manb1-4GlcNAcb1-4GlcNAc-Sp12	8	6.97615	87.2019
374	Galb1-3GalNAca1-3(Fuca1-2)Galb1-4Glc-Sp0	8	2.94392	36.799
391	Galb1-4GlcNAcb1-2Mana1-6(GlcNAcb1-2Mana1-3)Manb1-4GlcNAcb1-4GlcNAc-Sp12	8	0	0
570	GlcNAcb1-3Galb1-4GlcNAcb1-6(GlcNAcb1-3Galb1-4GlcNAcb1-3)GalNAca-Sp14	8	1.63299	20.4124
87	GalNAca1-3(Fuca1-2)Galb1-4Glcb-Sp0	7.75	2.5	32.2581
290	Neu5Aca2-3Galb1-3GlcNAcb1-3Galb1-3GlcNAcb-Sp0	7.5	1.91485	25.5314
296	Galb1-3Galb1-4GlcNAcb-Sp8	7.5	1.29099	17.2133
370	Neu5Aca2-3Galb1-4GlcNAcb1-3GalNAc-Sp14	7.5	2.08167	27.7555
279	Neu5Gca2-3Galb1-4GlcNAcb-Sp0	7.25	0.957427	13.2059
309	Mana1-6Manb-Sp10	7.25	1.25831	17.3559
337	GlcNAca1-4Galb1-4GlcNAcb1-3Galb1-4GlcNAcb-Sp0	7.25	7.04154	97.1247
395	GalNAca1-3GalNAcb1-3Gala1-4Galb1-4GlcNAcb-Sp0	7.25	2.98608	41.1873
177	GlcNAcb1-6(GlcNAcb1-3)GalNAca-Sp14	7	2.16025	30.8607
305	GlcNAcb1-3Man-Sp10	7	2.70801	38.6859
418	Gala1-3Galb1-3GlcNAcb1-3GalNAc-Sp14	7	2.16025	30.8607
548	GlcNAcb1-3Galb1-4GlcNAcb1-6(GlcNAcb1-3Galb1-3)GalNAca-Sp14	7	1.63299	23.3285
82	GalNAca1-3(Fuca1-2)Galb1-3GlcNAcb-Sp0	6.75	0.5	7.40741
150	Galb1-3GlcNAcb-Sp8	6.75	0.957427	14.1841
183	GlcNAcb1-3Galb1-4GlcNAcb-Sp8	6.5	0.57735	8.88231
410	Gala1-3(Fuca1-2)Galb1-4(Fuca1-3)GlcNAcb1-3GalNAc-Sp14	6.5	1	15.3846
174	GlcNAca1-6Galb1-4GlcNAcb-Sp8	6.25	1.25831	20.1329
190	GlcNAcb1-4GlcNAcb1-4GlcNAcb1-4GlcNAcb1-4GlcNAcb1-Sp8	6.25	1.5	24
299	GlcNAcb1-6(Galb1-4GlcNAcb1-3)Galb1-4GlcNAc-Sp0	6.25	5.12348	81.9756
317	Neu5Aca2-8Neu5Aca2-8Neu5Acb-Sp8	6.25	2.06155	32.9848
512	Neu5Aca2-6Galb1-4GlcNAcb1-2Man-Sp0	6.25	2.62996	42.0793
69	Fuca1-2Galb1-4(Fuca1-3)GlcNAcb1-3Galb1-4(Fuca1-3)GlcNAcb-Sp0	6	3.4641	57.735
293	(6S)Galb1-4(6S)GlcNAcb-Sp0	6	4.24264	70.7107
443	Gala1-3(Fuca1-2)Galb1-4GlcNAcb1-6(Gala1-3(Fuca1-2)Galb1-4GlcNAcb1-3)GalNAc-Sp14	6	2	33.3333
573	GlcNAcb1-3Galb1-4GlcNAcb1-3Galb1-4GlcNAcb1-3GalNAca-Sp14	5.75	4.78714	83.2545
184	GlcNAcb1-3Galb1-4GlcNAcb1-3Galb1-4GlcNAcb-Sp0	5.5	1.29099	23.4726
301	Galb1-4GlcNAcb1-6Galb1-4GlcNAcb-Sp0	5.5	0.57735	10.4973
313	Neu5Aca2-3Galb1-4GlcNAcb1-6(Neu5Aca2-3Galb1-3)GalNAca-Sp14	5.5	1.29099	23.4726
316	Neu5Aca2-8Neu5Acb-Sp17	5.5	1.73205	31.4918
407	GalNAca1-3(Fuca1-2)Galb1-4GlcNAcb1-3GalNAca-Sp14	5.5	2.38048	43.2814
426	GlcNAcb1-6(GlcNAcb1-2)Mana1-6(GlcNAcb1-4)(GlcNAcb1-2Mana1-3)Manb1-4GlcNAcb1-4GlcNAc-Sp21	5.5	7.93725	144.314
478	Neu5Aca2-3Galb1-3GlcNAcb1-2Mana1-6(GlcNAcb1-4)(Neu5Aca2-3Galb1-3GlcNAcb1-2Mana1-3)Manb1-4GlcNAcb1-4GlcNAc-Sp21	5.5	3.41565	62.1027
567	Neu5Aca2-3Galb1-4GlcNAcb1-3Galb1-4GlcNAcb1-3GalNAca-Sp14	5.5	3.69685	67.2154
335	GlcNAca1-4Galb1-4GlcNAcb1-3Galb1-4Glcb-Sp0	5.25	3.0957	58.9656
244	Neu5Aca2-3Galb1-3GlcNAcb1-3Galb1-4GlcNAcb-Sp0	4.75	5.31507	111.896
473	Neu5Aca2-6Galb1-4 GlcNAcb1-6(Neu5Aca2-6Galb1-4GlcNAcb1-3)GalNAca-Sp14	4.75	3.0957	65.1725
114	Gala1-3Galb1-3GlcNAcb-Sp0	3.75	1.89297	50.4792
266	Neu5Aca2-6Galb1-4GlcNAcb1-3Galb1-4(Fuca1-3)GlcNAcb1-3Galb1-4(Fuca1-3)GlcNAcb-Sp0	2.75	8.65544	314.743
275	Neu5Acb2-6Galb1-4GlcNAcb-Sp8	2.25	9.53502	423.779
137	Neu5Acb2-6(Galb1-3)GalNAca-Sp8	1.75	5.31507	303.718
332	GlcNAca1-4Galb1-4GlcNAcb1-3Galb1-4GlcNAcb1-3Galb1-4GlcNAcb-Sp0	-6	16.7929	-279.881
