# Supplementary material for: An Egg-Derived Sulfated N-Acetyllactosamine Glycan Is an Antigenic Decoy of Influenza Virus Vaccines
Source: mBio. 2021 Jun 15;12(3):e00838-21. doi: 10.1128/mBio.00838-21 (PMC8263001; doi:10.1128/mBio.00838-21)
Supplement: TABLE S5 [file mbio.00838-21-st005.xlsx]

## Sheet: Sheet1
Chart ID	Glycan	Average RFU	StDev	%CV
39	(6S)(4S)Galb1-4GlcNAcb-Sp0	29899.5	2320.31	7.76036
40	(4S)Galb1-4GlcNAcb-Sp8	26144.2	1822.25	6.96999
459	Neu5Aca2-6Galb1-4GlcNAcb1-6(Neu5Aca2-6Galb1-4GlcNAcb1-2)Mana1-6(GlcNAcb1-4)(Neu5Aca2-6Galb1-4GlcNAcb1-4(Neu5Aca2-6Galb1-4GlcNAcb1-2)Mana1-3)Manb1-4GlcNAcb1-4GlcNAcb-Sp21	1105.5	163.451	14.7853
285	Galb1-3GlcNAcb1-3Galb1-3GlcNAcb-Sp0	315.5	24.9065	7.89429
562	Galb1-4GlcNAcb1-3Galb1-4GlcNAcb1-6(Galb1-4GlcNAcb1-3Galb1-4GlcNAb1-2)Mana1-6(Galb1-4GlcNAcb1-3Galb1-4GlcNAcb1-2Mana1-3)Manb1-4GlcNAcb1-4(Fuca1-6)GlcNAcb-Sp24	103.25	4.272	4.13753
23	6S(3S)Galb1-4GlcNAcb-Sp0	82.25	18.9803	23.0763
545	GlcNAcb1-3Galb1-4GlcNAcb1-6(GlcNAcb1-3Galb1-4GlcNAcb1-2)Mana1-6(GlcNAcb1-3Galb1-4GlcNAcb1-2Man a1-3)Manb1-4GlcNAcb1-4GlcNAc-Sp24	73.5	5.8023	7.89428
37	(3S)Galb1-4GlcNAcb-Sp8	72.5	18.2665	25.1952
534	Fuca1-2Galb1-4GlcNAcb1-3Galb1-4GlcNAcb1-2Mana1-6(Fuca1-2Galb1-4GlcNAcb1-3Galb1-4GlcNAcb1-2Mana1-3)Manb1-4GlcNAcb1-4GlcNAcb-Sp24	69.25	10.7199	15.48
531	GlcNAcb1-3Galb1-4GlcNAcb1-2Mana1-6(GlcNAcb1-3Galb1-4GlcNAcb1-2Mana1-3)Manb1-4GlcNAcb1-4GlcNAcb-Sp12	68.25	11.4419	16.7647
356	Fuca1-2Galb1-4(Fuca1-3)GlcNAcb1-2Mana1-6(Fuca1-2Galb1-4(Fuca1-3)GlcNAcb1-2Mana1-3)Manb1-4GlcNAcb1-4GlcNAb-Sp20	66.5	3.69685	5.55917
88	GlcNAcb1-3Galb1-3GalNAca-Sp8	62.75	3.30404	5.2654
336	GlcNAca1-4Galb1-4GlcNAcb1-3Galb1-4(Fuca1-3)GlcNAcb1-3Galb1-4(Fuca1-3)GlcNAcb-Sp0	60.25	3.5	5.80913
217	(3S)Galb1-4(Fuca1-3)(6S)GlcNAcb-Sp8	59	5.47723	9.28343
465	Fuca1-2Galb1-4(Fuca1-3)GlcNAcb1-2Mana1-6(Fuca1-2Galb1-4(Fuca1-3)GlcNAcb1-2Mana1-3)Manb1-4GlcNAcb1-4(Fuca1-6)GlcNAcb-Sp24	58.25	5.058	8.68326
474	Neu5Aca2-6Galb1-4GlcNAcb1-2Mana1-6(Neu5Aca2-6Galb1-4GlcNAcb1-2Mana1-3)Manb1-4GlcNAcb1-4(Fuca1-6)GlcNAcb-Sp24	57	10.5515	18.5113
44	(6S)Galb1-4GlcNAcb-Sp8	56.25	7.80491	13.8754
24	(3S)Galb1-4(Fuca1-3)(6S)Glc-Sp0	54.75	20.4022	37.2643
552	Galb1-4GlcNAcb1-3Galb1-4GlcNAcb1-3Galb1-4GlcNAcb1-3Galb1-4GlcNAcb1-3Galb1-4GlcNAcb1-2Mana1-6(Galb1-4GlcNAcb1-3Galb1-4GlcNAcb1-3Galb1-4GlcNAcb1-3Galb1-4GlcNAcb1-3Galb1-4GlcNAcb1-2Mana1-3)Manb1-4GlcNAcb1-4GlcNAcb-Sp25	50.75	4.03113	7.94311
32	(3S)Galb1-4(Fuca1-3)GlcNAc-Sp0	50	3.74166	7.48331
98	GalNAcb1-4GlcNAcb-Sp0	49.75	50.8617	102.235
557	Galb1-3GlcNAcb1-3Galb1-4GlcNAcb1-3Galb1-4GlcNAcb1-6(Galb1-3GlcNAcb1-3Galb1-4GlcNAcb1-3Galb1-4GlcNAb1-2)Mana1-6(Galb1-3GlcNAcb1-3Galb1-4GlcNAcb1-3Galb1-4GlcNAcb1-2Mana1-3)Manb1-4GlcNAcb1-4(Fuca1-6)GlcNAcb-Sp24	49.5	10.504	21.2201
372	Neu5Aca2-3Galb1-4(Fuca1-3)GlcNAcb1-3GalNAca-Sp14	48.25	2.87228	5.95291
409	Fuca1-2Galb1-4(Fuca1-3)GlcNAcb1-3GalNAca-Sp14	47.5	7.18795	15.1325
536	GlcNAcb1-3Galb1-4GlcNAcb1-3Galb1-4GlcNAcb1-2Mana1-6(GlcNAcb1-3Galb1-4GlcNAcb1-3Galb1-4GlcNAcb1-2Mana1-3)Manb1-4GlcNAcb1-4GlcNAcb-Sp25	47.25	8.09835	17.1394
466	Fuca1-2Galb1-3(Fuca1-4)GlcNAcb1-2Mana1-6(Fuca1-2Galb1-3(Fuca1-4)GlcNAcb1-2Mana1-3)Manb1-4GlcNAcb1-4(Fuca1-6)GlcNAcb1-4(Fuca1-6)GlcNAcb-Sp19	46.25	10.1448	21.9347
331	Neu5Aca2-3Galb1-4(Fuca1-3)GlcNAcb1-6(Neu5Aca2-3Galb1-3)GalNAc-Sp14	45.75	4.85627	10.6148
437	(6S)Galb1-3(6S)GlcNAc-Sp0	45.25	5.90903	13.0586
535	GlcNAcb1-3Galb1-4GlcNAcb1-3Galb1-4GlcNAcb1-2Mana1-6(GlcNAcb1-3Galb1-4GlcNAcb1-3Galb1-4GlcNAcb1-2Mana1-3)Manb1-4GlcNAcb1-4GlcNAcb-Sp12	43.75	3.20156	7.31786
36	(3S)Galb1-4GlcNAcb-Sp0	43.25	6.29153	14.5469
477	Galb1-4GlcNAcb1-6(Galb1-4GlcNAcb1-2)Mana1-6(Galb1-4GlcNAcb1-2Mana1-3)Manb1-4GlcNAcb1-4(Fuca1-6)GlcNAcb-Sp24	43.25	14.8633	34.3659
582	Neu5Aca2-3Galb1-4GlcNAcb1-3Galb1-4GlcNAcb1-3Galb1-4GlcNAcb1-2Mana1-6(Neu5Aca2-3Galb1-4GlcNAcb1-3Galb1-4GlcNAcb1-3Galb1-4GlcNAcb1-2Mana1-3)Manb1-4GlcNAcb1-4GlcNAcb-Sp12	43.25	0.957427	2.2137
354	Fuca1-2Galb1-3GlcNAcb1-2Mana1-6(Fuca1-2Galb1-3GlcNAcb1-2Mana1-3)Manb1-4GlcNAcb1-4GlcNAcb-Sp20	42.75	8.65544	20.2466
547	Gala1-3Galb1-4GlcNAcb1-2Mana1-6(Gala1-3Galb1-4GlcNAcb1-2Mana1-3)Manb1-4GlcNAcb1-4GlcNAc-Sp24	42.75	10.3401	24.1873
389	Gala1-3Galb1-3(Fuca1-4)GlcNAcb1-2Mana1-6(Gala1-3Galb1-3(Fuca1-4)GlcNAcb1-2Mana1-3)Manb1-4GlcNAcb1-4GlcNAc-Sp19	42.5	7.68115	18.0733
558	Galb1-3GlcNAcb1-3Galb1-4GlcNAcb1-6(Galb1-3GlcNAcb1-3Galb1-4GlcNAb1-2)Mana1-6(Galb1-3GlcNAcb1-3Galb1-4GlcNAcb1-2Mana1-3)Manb1-4GlcNAcb1-4(Fuca1-6)GlcNAcb-Sp24	42.5	6.19139	14.568
84	(3S)Galb1-4(Fuca1-3)Glcb-Sp0	42.25	7.67572	18.1674
22	6S(3S)Galb1-4(6S)GlcNAcb-Sp0	41	9.55685	23.3094
216	Neu5Aca2-3Galb1-4GlcNAcb1-3Galb1-4(Fuca1-3)GlcNAcb-Sp0	40	8.98146	22.4537
413	Fuca1-2Galb1-4GlcNAcb1-2Mana1-6(Fuca1-2Galb1-4GlcNAcb1-2Mana1-3)Manb1-4GlcNAcb1-4(Fuca1-6)GlcNAcb-Sp22	40	5.47723	13.6931
438	Fuca1-2Galb1-4 GlcNAcb1-2Mana1-6(Fuca1-2Galb1-4GlcNAcb1-2(Fuca1-2Galb1-4GlcNAcb1-4)Mana1-3)Manb1-4GlcNAcb1-4GlcNAcb-Sp12	39.75	6.23832	15.6939
26	(3S)Galb1-4(6S)Glcb-Sp0	39.5	4.65475	11.7842
249	Neu5Aca2-3Galb1-4(Fuca1-3)GlcNAcb1-3Galb1-4(Fuca1-3)GlcNAcb1-3Galb1-4(Fuca1-3)GlcNAcb-Sp0	39.5	3.69685	9.3591
220	Fuca1-2(6S)Galb1-4(6S)Glcb-Sp0	39.25	7.8475	19.9936
359	Fuca1-4(Galb1-3)GlcNAcb1-2Mana1-6(Fuca1-4(Galb1-3)GlcNAcb1-2Mana1-3)Manb1-4GlcNAcb1-4(Fuca1-6)GlcNAcb-Sp22	38.75	8.26136	21.3196
492	Fuca1-2Galb1-3(6S)GlcNAcb-Sp0	38.25	23.9357	62.5769
537	Galb1-4GlcNAcb1-3Galb1-4GlcNAcb1-3Galb1-4GlcNAcb1-2Mana1-6(Galb1-4GlcNAcb1-3Galb1-4GlcNAcb1-3Galb1-4GlcNAcb1-2Mana1-3)Manb1-4GlcNAcb1-4GlcNAcb-Sp12	38	6.16441	16.2221
97	GalNAcb1-4(Fuca1-3)GlcNAcb-Sp0	37.5	10.4083	27.7555
546	Galb1-4GlcNAcb1-3Galb1-4GlcNAcb1-6(Galb1-4GlcNAcb1-3Galb1-4GlcNAcb1-2)Mana1-6(Galb1-4GlcNAcb1-3Galb1-4GlcNAcb1-2Mana1-3)Mana1-4GlcNAcb1-4GlcNAc-Sp24	37.5	6.55744	17.4865
57	Neu5Aca2-6Galb1-4GlcNAcb1-2Mana1-6(Neu5Aca2-6Galb1-4GlcNAcb1-2Mana1-3)Manb1-4GlcNAcb1-4GlcNAcb-Sp24	36.75	0.957427	2.60524
325	Neu5Aca2-3Galb1-3(Fuca1-4)GlcNAcb1-3Galb1-3(Fuca1-4)GlcNAcb-Sp0	36.75	10.4363	28.3981
366	Gala1-3Galb1-4(Fuca1-3)GlcNAcb1-2Mana1-6(Gala1-3Galb1-4(Fuca1-3)GlcNAcb1-2Mana1-3)Manb1-4GlcNAcb1-4GlcNAcb-Sp20	36	2.94392	8.17756
3	Mana-Sp8	35.5	8.73689	24.611
439	Fuca1-2Galb1-4(Fuca1-3)GlcNAcb1-2Mana1-6(Fuca1-2Galb1-4(Fuca1-3)GlcNAcb1-4(Fuca1-2Galb1-4(Fuca1-3)GlcNAcb1-2)Mana1-3)Manb1-4GlcNAcb1-4GlcNAcb-Sp12	35.5	15.0886	42.5032
538	Galb1-3GlcNAcb1-3Galb1-4GlcNAcb1-2Mana1-6(Galb1-3GlcNAcb1-3Galb1-4GlcNAcb1-2Mana1-3)Manb1-4GlcNAcb1-4GlcNAc-Sp25	35.5	8.34666	23.5117
9	Neu5Aca-Sp8	35.25	6.55108	18.5846
218	Fuca1-2(6S)Galb1-4GlcNAcb-Sp0	35.25	3.59398	10.1957
467	GlcNAcb1-6(GlcNAcb1-2)Mana1-6(GlcNAcb1-2Mana1-3)Manb1-4GlcNAcb1-4(Fuca1-6)GlcNAcb-Sp24	35.25	6.34429	17.998
475	Neu5Aca2-3Galb1-4GlcNAcb1-2Mana1-6(Neu5Aca2-3Galb1-4GlcNAcb1-2Mana1-3)Manb1-4GlcNAcb1-4(Fuca1-6)GlcNAcb-Sp24	35	9.34523	26.7007
273	Galb1-3(Fuca1-4)GlcNAcb1-3Galb1-3(Fuca1-4)GlcNAcb-Sp0	34.5	2.08167	6.03381
412	Galb1-4(Fuca1-3)GlcNAcb1-2Mana1-6(Galb1-4(Fuca1-3)GlcNAcb1-2Mana1-3)Manb1-4GlcNAcb1-4(Fuca1-6)GlcNAcb-Sp22	34.25	4.71699	13.7722
99	GalNAcb1-4GlcNAcb-Sp8	34	13.4907	39.6786
397	Gala1-4Galb1-4GlcNAcb1-2Mana1-6(Gala1-4Galb1-4GlcNAcb1-2Mana1-3)Manb1-4GlcNAcb1-4GlcNAcb-Sp24	33.25	4.78714	14.3974
103	Gala1-3(Fuca1-2)Galb1-4(Fuca1-3)GlcNAcb-Sp0	32.5	2.08167	6.40513
388	Gala1-3Galb1-3GlcNAcb1-2Mana1-6(Gala1-3Galb1-3GlcNAcb1-2Mana1-3)Manb1-4GlcNAcb1-4GlcNAc-Sp19	32.5	8.2664	25.4351
355	Fuca1-2Galb1-4GlcNAcb1-2Mana1-6(Fuca1-2Galb1-4GlcNAcb1-2Mana1-3)Manb1-4GlcNAcb1-4GlcNAcb-Sp20	32.25	3.86221	11.9758
560	Galb1-4GlcNAcb1-3Galb1-4GlcNAcb1-2Mana1-6(Galb1-4GlcNAcb1-3Galb1-4GlcNAcb1-2Mana1-3)Manb1-4GlcNAcb1-4(Fuca1-6)GlcNAcb-Sp24	31.75	1.5	4.72441
108	Gala1-3(Fuca1-2)Galb-Sp18	31.5	6.55744	20.8173
253	Neu5Aca2-3Galb1-4(Fuca1-3)GlcNAcb1-3Galb1-4GlcNAcb-Sp8	31.5	1.73205	5.49857
530	Galb1-3GalNAcb1-3Gal-Sp21	31.5	2.64575	8.39921
581	Neu5Aca2-6Galb1-4GlcNAcb1-3Galb1-4GlcNAcb1-3Galb1-4GlcNAcb1-2Mana1-6(Neu5Aca2-6Galb1-4GlcNAcb1-3Galb1-4GlcNAcb1-3Galb1-4GlcNAcb1-2Mana1-3)Manb1-4GlcNAcb1-4GlcNAcb-Sp12	31.25	4.57347	14.6351
295	Neu5Aca2-3Galb1-4(Fuca1-3)GlcNAcb1-6(Galb1-3)GalNAca-Sp14	30.5	1.91485	6.27821
449	Neu5Aca2-6Galb1-4GlcNAcb1-6(Fuca1-2Galb1-3GlcNAcb1-3)Galb1-4Glc-Sp21	30.25	6.65207	21.9903
577	Neu5Aca2-6Galb1-4GlcNAcb1-6(Galb1-3)GalNAca-Sp14	29.75	10.2429	34.4299
497	Fuca1-2Galb1-3GlcNAcb1-6(Fuca1-2Galb1-3GlcNAcb1-3)GalNAca-Sp14	29.5	5.74456	19.4731
100	Gala1-2Galb-Sp8	29.25	2.21736	7.5807
493	Fuca1-2(6S)Galb1-3(6S)GlcNAcb-Sp0	29.25	4.57347	15.6358
525	Fuca1-4(Galb1-3)GlcNAcb1-2 Mana-Sp0	29.25	11.8708	40.584
237	Neu5Aca2-3Galb1-3(Fuca1-4)GlcNAcb1-3Galb1-4(Fuca1-3)GlcNAcb-Sp0	28.75	1.5	5.21739
239	Neu5Aca2-3Galb1-3(6S)GalNAca-Sp8	28.75	4.03113	14.0213
450	GalNAca1-3(Fuca1-2)Galb1-3GlcNAcb1-2Mana1-6(GalNAca1-3(Fuca1-2)Galb1-3GlcNAcb1-2Mana1-3)Manb1-4GlcNAcb1-4(Fuca1-6)GlcNAcb-Sp22	28.75	3.5	12.1739
248	Neu5Aca2-3Galb1-4(Fuca1-3)(6S)GlcNAcb-Sp8	28.5	10.3441	36.295
348	Galb1-3GlcNAcb1-2Mana1-6(Galb1-3GlcNAcb1-2Mana1-3)Manb1-4GlcNAcb1-4(Fuca1-6)GlcNAcb-Sp22	28.5	5.97216	20.9549
350	KDNa2-3Galb1-4(Fuca1-3)GlcNAc-Sp0	28.5	6.55744	23.0086
378	Galb1-4GlcNAcb1-6(Fuca1-4(Fuca1-2Galb1-3)GlcNAcb1-3)Galb1-4Glc-Sp21	28.5	2.51661	8.83022
445	Neu5Aca2-8Neu5Aca2-3Galb1-3GalNAcb1-4(Neu5Aca2-8Neu5Aca2-3)Galb1-4Glcb-Sp0	28.5	8.34666	29.2865
50	Mana1-6(Mana1-3)Manb1-4GlcNAcb1-4GlcNAcb-Sp12	28	0.816497	2.91606
121	Gala1-4Galb1-4GlcNAcb-Sp8	28	9.48683	33.8815
60	Fuca1-2Galb1-3(Fuca1-4)GlcNAcb-Sp8	27.75	1.25831	4.53444
318	Neu5Gcb2-6Galb1-4GlcNAc-Sp8	27.75	3.20156	11.5372
70	Fuca1-2Galb1-4(Fuca1-3)GlcNAcb1-3Galb1-4(Fuca1-3)GlcNAcb1-3Galb1-4(Fuca1-3)GlcNAcb-Sp0	27.5	2.08167	7.56969
286	Galb1-4(Fuca1-3)(6S)GlcNAcb-Sp0	27.5	1.29099	4.69453
440	Galb1-4(Fuca1-3)GlcNAcb1-6GalNAc-Sp14	27.5	7.72442	28.0888
109	Gala1-4(Gala1-3)Galb1-4GlcNAcb-Sp8	27	11.3431	42.0116
367	GalNAca1-3(Fuca1-2)Galb1-3GlcNAcb1-2Mana1-6(GalNAca1-3(Fuca1-2)Galb1-3GlcNAcb1-2Mana1-3)Manb1-4GlcNAcb1-4GlcNAcb-Sp20	26.75	4.92443	18.4091
110	Gala1-3GalNAca-Sp8	26.5	5.8023	21.8955
245	Fuca1-2(6S)Galb1-4Glcb-Sp0	26.5	2.51661	9.49665
228	GalNAcb1-4(Neu5Aca2-3)Galb1-4GlcNAcb-Sp0	26.25	1.89297	7.21131
373	GalNAcb1-4GlcNAcb1-2Mana1-6(GalNAcb1-4GlcNAcb1-2Mana1-3)Manb1-4GlcNAcb1-4GlcNAc-Sp12	26.25	7.8475	29.8953
11	Neu5Acb-Sp8	26	4.24264	16.3178
208	Mana1-2Mana1-6(Mana1-2Mana1-3)Mana-Sp9	26	2.82843	10.8786
209	Mana1-2Mana1-3Mana-Sp9	26	3.16228	12.1626
346	GlcNAcb1-2Mana1-6(GlcNAcb1-2Mana1-3)Manb1-4GlcNAcb1-4(Fuca1-6)GlcNAcb-Sp22	26	8.67948	33.3826
379	Galb1-4(Fuca1-3)GlcNAcb1-6(Fuca1-4(Fuca1-2Galb1-3)GlcNAcb1-3)Galb1-4Glc-Sp21	25.75	2.5	9.70874
102	Gala1-3(Fuca1-2)Galb1-3GlcNAcb-Sp8	25.5	4.50925	17.6833
158	Galb1-4GalNAcb1-3(Fuca1-2)Galb1-4GlcNAcb-Sp8	25.5	2.38048	9.3352
468	Galb1-3GlcNAcb1-2Mana1-6(GlcNAcb1-4)(Galb1-3GlcNAcb1-2Mana1-3)Manb1-4GlcNAcb1-4GlcNAcb-Sp21	25.5	7.18795	28.1881
170	Galb1-4GlcNAcb-Sp23	25.25	1.5	5.94059
13	Glcb-Sp8	25	5.47723	21.9089
85	GalNAca1-3(Fuca1-2)Galb1-4GlcNAcb-Sp0	25	1.41421	5.65685
124	Gala1-6Glcb-Sp8	25	3.65148	14.6059
157	Galb1-4GalNAca1-3(Fuca1-2)Galb1-4GlcNAcb-Sp8	25	2.44949	9.79796
263	Neu5Aca2-6Galb1-4(6S)GlcNAcb-Sp8	25	6.37704	25.5082
401	GalNAcb1-3Gala1-6Galb1-4Glcb-Sp8	25	2.16025	8.64099
578	Neu5Aca2-3Galb1-4GlcNAcb1-3Galb1-4GlcNAcb1-2Mana1-6(Neu5Aca2-3Galb1-4GlcNAcb1-3Galb1-4GlcNAcb1-2Mana1-3)Manb1-4GlcNAcb1-4GlcNAcb-Sp12	25	6.68331	26.7333
95	GalNAcb1-3(Fuca1-2)Galb-Sp8	24.75	0.5	2.0202
194	GlcNAcb1-6Galb1-4GlcNAcb-Sp8	24.75	2.21736	8.95901
153	Galb1-4(Fuca1-3)GlcNAcb1-3Galb1-4(Fuca1-3)GlcNAcb-Sp0	24.5	1.29099	5.26937
207	Mana1-2Mana1-2Mana1-3Mana-Sp9	24.5	3.87298	15.8081
275	Neu5Acb2-6Galb1-4GlcNAcb-Sp8	24.5	3.31662	13.5372
364	GalNAca1-3(Fuca1-2)Galb1-4GlcNAcb1-2Mana1-6(GalNAca1-3(Fuca1-2)Galb1-4GlcNAcb1-2Mana1-3)Manb1-4GlcNAcb1-4GlcNAcb-Sp20	24.5	1	4.08163
583	Neu5Aca2-6Galb1-4GlcNAcb1-3Galb1-4GlcNAcb1-2Mana1-6(Neu5Aca2-6Galb1-4GlcNAcb1-3Galb1-4GlcNAcb1-2Mana1-3)Manb1-4GlcNAcb1-4GlcNAcb-Sp12	24.25	5.18813	21.3943
14	Manb-Sp8	24	6.48074	27.0031
15	GalNAcb-Sp8	24	6.9282	28.8675
53	GlcNAcb1-2Mana1-6(GlcNAcb1-2Mana1-3)Manb1-4GlcNAcb1-4GlcNAcb-Sp13	24	4.08248	17.0103
21	GlcNAcb1-6(GlcNAcb1-4)(GlcNAcb1-3)GlcNAc-Sp8	23.75	9.60469	40.4408
101	Gala1-3(Fuca1-2)Galb1-3GlcNAcb-Sp0	23.75	1.70783	7.19084
123	Gala1-4GlcNAcb-Sp8	23.75	2.98608	12.573
161	Galb1-4GlcNAcb1-3Galb1-4(Fuca1-3)GlcNAcb1-3Galb1-4(Fuca1-3)GlcNAcb-Sp0	23.75	1.25831	5.29813
240	Neu5Aca2-6(Neu5Aca2-3Galb1-3)GalNAca-Sp8	23.75	0.957427	4.03127
16	GlcNAcb-Sp0	23.5	10.3763	44.1543
135	Neu5Aca2-6(Galb1-3)GalNAca-Sp8	23.5	1	4.25532
261	Neu5Aca2-6GalNAca-Sp8	23.25	1.89297	8.1418
264	Neu5Aca2-6Galb1-4GlcNAcb-Sp0	23.25	6.5	27.957
319	Galb1-3GlcNAcb1-2Mana1-6(Galb1-3GlcNAcb1-2Mana1-3)Manb1-4GlcNAcb1-4GlcNAcb-Sp19	23.25	2.62996	11.3116
411	GalNAca1-3(Fuca1-2)Galb1-4(Fuca1-3)GlcNAcb1-3GalNAc-Sp14	23.25	7.8475	33.7527
27	(3S)Galb1-4(6S)Glcb-Sp8	23	1.82574	7.93801
188	GlcNAcb1-4Galb1-4GlcNAcb-Sp8	23	4.08248	17.7499
293	(6S)Galb1-4(6S)GlcNAcb-Sp0	23	2.94392	12.7997
476	Mana1-6(Mana1-3)Manb1-4GlcNAcb1-4(Fuca1-6)GlcNAcb-Sp19	23	1.41421	6.14875
488	Galb1-4(Fuca1-3)GlcNAcb1-2Mana-Sp0	23	11.6905	50.8281
96	GalNAcb1-3Gala1-4Galb1-4GlcNAcb-Sp0	22.75	4.5	19.7802
369	Fuca1-4(Fuca1-2Galb1-3)GlcNAcb1-2Mana1-3(Fuca1-4(Fuca1-2Galb1-3)GlcNAcb1-2Mana1-3)Manb1-4GlcNAcb1-4GlcNAcb-Sp19	22.75	4.03113	17.7192
38	(3S)Galb-Sp8	22.5	2.08167	9.25185
94	GalNAcb1-3GalNAca-Sp8	22.5	1.73205	7.698
141	Galb1-3GalNAca-Sp16	22.5	1.91485	8.51046
180	GlcNAcb1-3GalNAca-Sp14	22.5	1	4.44444
368	Galα1-3(Fucα1-2)Galβ1-3GlcNAcβ1-2Manα1-6(Galα1-3(Fucα1-2)Galβ1-3GlcNAcβ1-2Manα1-3)Manβ1-4GlcNAcβ1-4GlcNAcβ-Sp20	22.5	0.57735	2.566
414	GlcNAcb1-2(GlcNAcb1-6)Mana1-6(GlcNAcb1-2Mana1-3)Manb1-4GlcNAcb1-4GlcNAcb-Sp19	22.5	1.73205	7.698
104	Gala1-3(Fuca1-2)Galb1-4(Fuca1-3)GlcNAcb-Sp8	22.25	2.62996	11.82
112	Gala1-3GalNAcb-Sp8	22.25	1.70783	7.67562
352	KDNa2-3Galb1-4Glc-Sp0	22.25	9.21502	41.4158
386	GalNAcb1-4(Neu5Aca2-3)Galb1-4GlcNAcb1-3GalNAca-Sp14	22.25	0.957427	4.30304
451	Galb1-4GlcNAcb1-6(Galb1-4GlcNAcb1-2)Mana1-6(Galb1-4GlcNAcb1-2Mana1-3)Manb1-4GlcNAcb1-4GlcNAcb-Sp19	22.25	5.18813	23.3174
2	Glca-Sp8	22	8.75595	39.7998
18	GlcN(Gc)b-Sp8	22	8.12404	36.9274
19	Galb1-4GlcNAcb1-6(Galb1-4GlcNAcb1-3)GalNAca-Sp8	22	8.64099	39.2772
250	Neu5Aca2-3Galb1-4(Fuca1-3)GlcNAcb-Sp0	22	0.816497	3.71135
486	Fuca1-2Galb1-4GlcNAcb1-6GalNAca-Sp14	22	7.43864	33.812
61	Fuca1-2Galb1-3GalNAca-Sp8	21.75	1.5	6.89655
72	Fuca1-2Galb1-4(Fuca1-3)GlcNAcb-Sp8	21.75	1.5	6.89655
516	Galb1-3GlcNAcb1-2Mana-Sp0	21.75	6.89807	31.7153
566	Galb1-4GlcNAcb1-3Galb1-4GlcNAcb1-6(Galb1-4GlcNAcb1-3Galb1-4GlcNAcb1-3)GalNAca-Sp14	21.75	2.5	11.4943
214	Mana1-6(Mana1-3)Mana1-6(Mana1-3)Manb1-4GlcNAcb1-4GlcNAcb-Sp12	21.5	3.10913	14.4611
47	(6S)GlcNAcb-Sp8	21.25	5.56028	26.166
193	GlcNAcb1-6GalNAca-Sp14	21.25	5.85235	27.5405
381	Galb1-4GlcNAcb1-6(Galb1-4GlcNAcb1-2)Mana1-6(Galb1-4GlcNAcb1-4(Galb1-4GlcNAcb1-2)Mana1-3)Manb1-4GlcNAcb1-4GlcNAcb-Sp21	21.25	0.5	2.35294
390	GlcNAcb1-2Mana1-6(Galb1-4GlcNAcb1-2Mana1-3)Manb1-4GlcNAcb1-4GlcNAc-Sp12	21.25	4.57347	21.5222
501	Galb1-3GlcNAca1-3Galb1-4GlcNAcb-Sp8	21.25	1.5	7.05882
8	Rhaa-Sp8	21	2.58199	12.2952
73	Fuca1-2Galb1-4GlcNAcb1-3Galb1-4GlcNAcb-Sp0	21	1.41421	6.73435
181	GlcNAcb1-3Galb-Sp8	21	2.3094	10.9971
195	Glca1-4Glcb-Sp8	21	2.82843	13.4687
338	GlcNAca1-4Galb1-3GalNAc-Sp14	21	2.16025	10.2869
357	Gala1-3Galb1-4GlcNAcb1-2Mana1-6(Gala1-3Galb1-4GlcNAcb1-2Mana1-3)Manb1-4GlcNAcb1-4GlcNAcb-Sp20	21	2.44949	11.6642
83	GalNAca1-3(Fuca1-2)Galb1-4(Fuca1-3)GlcNAcb-Sp0	20.75	2.06155	9.93519
196	Glca1-4Glca-Sp8	20.75	2.21736	10.6861
363	Galb1-4GlcNAcb1-2Mana1-6(Galb1-4GlcNAcb1-4(Galb1-4GlcNAcb1-2)Mana1-3)Manb1-4GlcNAcb1-4GlcNAc-Sp21	20.75	2.21736	10.6861
380	Galb1-3GlcNAcb1-3Galb1-4(Fuca1-3)GlcNAcb1-6(Galb1-3GlcNAcb1-3)Galb1-4Glc-Sp21	20.75	3.77492	18.1924
137	Neu5Acb2-6(Galb1-3)GalNAca-Sp8	20.5	2.38048	11.6121
206	KDNa2-3Galb1-4GlcNAcb-Sp0	20.5	5.44671	26.5693
280	Neu5Gca2-3Galb1-4Glcb-Sp0	20.5	2.51661	12.2762
526	Neu5Aca2-3Galb1-4(Fuca1-3)GlcNAcb1-2Mana-Sp0	20.5	7.72442	37.6801
539	Neu5Gca2-8Neu5Gca2-3Galb1-4GlcNAc-Sp0	20.5	7.04746	34.3778
553	GlcNAb1-3Galb1-3GalNAc-Sp14	20.5	2.38048	11.6121
17	GlcNAcb-Sp8	20.25	5.25198	25.9357
105	Gala1-3(Fuca1-2)Galb1-4GlcNAc-Sp0	20.25	2.62996	12.9874
119	Gala1-4(Fuca1-2)Galb1-4GlcNAcb-Sp8	20.25	0.5	2.46914
334	GlcNAca1-4Galb1-3GlcNAcb-Sp0	20.25	2.62996	12.9874
347	Galb1-4GlcNAcb1-2Mana1-6(Galb1-4GlcNAcb1-2Mana1-3)Manb1-4GlcNAcb1-4(Fuca1-6)GlcNAcb-Sp22	20.25	1.25831	6.21386
420	Gala1-3(Fuca1-2)Galb1-4GlcNAcb1-2Mana1-6(Gala1-3(Fuca1-2)Galb1-4GlcNAcb1-2Mana1-3)Manb1-4GlcNAcb1-4(Fuca1-6)GlcNAcb-Sp22	20.25	5.25198	25.9357
461	Gala1-3(Fuca1-2)Galb1-3GalNAcb-Sp8	20.25	1.89297	9.348
30	(3S)Galb1-3GlcNAcb-Sp0	20	3.3665	16.8325
169	Galb1-4GlcNAcb-Sp8	20	1.41421	7.07107
266	Neu5Aca2-6Galb1-4GlcNAcb1-3Galb1-4(Fuca1-3)GlcNAcb1-3Galb1-4(Fuca1-3)GlcNAcb-Sp0	20	1.41421	7.07107
452	Neu5Aca2-3Galb1-4GlcNAcb1-2Mana1-6(GlcNAcb1-4)(Neu5Aca2-3Galb1-4GlcNAcb1-2Mana1-3)Manb1-4GlcNAcb1-4GlcNAcb-Sp21	20	2.94392	14.7196
35	(3S)Galb1-4(6S)GlcNAcb-Sp8	19.75	1.5	7.59494
45	(6S)Galb1-4(6S)Glcb-Sp8	19.75	2.87228	14.5432
69	Fuca1-2Galb1-4(Fuca1-3)GlcNAcb1-3Galb1-4(Fuca1-3)GlcNAcb-Sp0	19.75	2.5	12.6582
74	Fuca1-2Galb1-4GlcNAcb1-3Galb1-4GlcNAcb1-3Galb1-4GlcNAcb-Sp0	19.75	1.25831	6.37117
179	GlcNAcb1-3GalNAca-Sp8	19.75	2.21736	11.2271
187	GlcNAcb1-6(GlcNAcb1-4)GalNAca-Sp8	19.75	9.74252	49.3292
131	Galb1-4GlcNAcb1-6GalNAca-Sp8	19.5	1.73205	8.88231
133	GlcNAcb1-6(Galb1-3)GalNAca-Sp8	19.5	3.69685	18.9582
134	GlcNAcb1-6(Galb1-3)GalNAca-Sp14	19.5	1.73205	8.88231
272	Neu5Aca2-8Neu5Aca2-3Galb1-4Glcb-Sp0	19.5	4.65475	23.8705
303	GlcAb1-3GlcNAcb-Sp8	19.5	1	5.12821
333	GlcNAca1-4Galb1-4GlcNAcb-Sp0	19.5	3.10913	15.9442
435	GalNAcb1-6GalNAcb-Sp8	19.5	11.7898	60.4606
576	Neu5Aca2-6Galb1-4GlcNAcb1-3Galb1-4GlcNAcb1-6(Galb1-3)GalNAca-Sp14	19.5	1	5.12821
584	GlcNAcb1-3Fuca-Sp21	19.5	1.73205	8.88231
48	Neu5,9Ac2a-Sp8	19.25	2.98608	15.5121
113	Gala1-3Galb1-4(Fuca1-3)GlcNAcb-Sp8	19.25	3.86221	20.0634
126	Galb1-3(Fuca1-4)GlcNAcb1-3Galb1-4(Fuca1-3)GlcNAcb-Sp0	19.25	2.5	12.987
159	Galb1-4GlcNAcb1-3GalNAca-Sp8	19.25	2.21736	11.5187
167	Galb1-4GlcNAcb1-6(Galb1-3)GalNAc-Sp14	19.25	1.70783	8.87182
223	GalNAcb1-4(Neu5Aca2-8Neu5Aca2-8Neu5Aca2-8Neu5Aca2-3)Galb1-4Glcb-Sp0	19.25	1.70783	8.87182
241	Neu5Aca2-6(Neu5Aca2-3Galb1-3)GalNAca-Sp14	19.25	2.36291	12.2748
274	Neu5Acb2-6GalNAca-Sp8	19.25	6.07591	31.5632
300	Galb1-4GlcNAca1-6Galb1-4GlcNAcb-Sp0	19.25	3.59398	18.67
212	Mana1-2Mana1-2Mana1-6(Mana1-3)Mana-Sp9	19	2.16025	11.3697
242	Neu5Aca2-3Galb-Sp8	19	2.94392	15.4943
246	Neu5Aca2-3Galb1-3GlcNAcb-Sp0	19	0	0
255	Neu5Aca2-3Galb1-4GlcNAcb-Sp0	19	1.1547	6.07737
288	Galb1-4(Fuca1-3)GlcNAcb1-3Galb1-3(Fuca1-4)GlcNAcb-Sp0	19	3.4641	18.2321
349	(6S)GlcNAcb1-3Galb1-4GlcNAcb-Sp0	19	2.44949	12.8921
404	Galb1-3GalNAcb1-4(Neu5Aca2-8Neu5Aca2-3)Galb1-4Glcb-Sp0	19	8.04156	42.324
472	Neu5Aca2-6Galb1-4GlcNAcb1-6GalNAca-Sp14	19	6.0553	31.87
574	Galb1-4GlcNAcb1-3Galb1-3GalNAca-Sp14	19	5.41603	28.5054
1	Gala-Sp8	18.75	1.25831	6.71096
6	Fuca-Sp8	18.75	5.5	29.3333
52	GlcNAcb1-2Mana1-6(GlcNAcb1-2Mana1-3)Manb1-4GlcNAcb1-4GlcNAcb-Sp12	18.75	1.70783	9.1084
65	Fuca1-2Galb1-3GlcNAcb1-3Galb1-4Glcb-Sp8	18.75	0.5	2.66667
111	Gala1-3GalNAca-Sp16	18.75	2.98608	15.9258
145	Galb1-3GalNAcb1-4Galb1-4Glcb-Sp8	18.75	2.5	13.3333
287	Galb1-4(Fuca1-3)(6S)Glcb-Sp0	18.75	0.5	2.66667
320	Neu5Aca2-3Galb1-4GlcNAcb1-2Mana1-6(Neu5Aca2-3Galb1-4GlcNAcb1-2Mana1-3)Manb1-4GlcNAcb1-4GlcNAcb-Sp12	18.75	1.70783	9.1084
344	Galb1-4GlcNAcb1-2Mana1-6Manb1-4GlcNAcb1-4GlcNAc-Sp12	18.75	2.5	13.3333
361	Neu5Aca2-6GlcNAcb1-4GlcNAcb1-4GlcNAc-Sp21	18.75	2.21736	11.8259
362	Galb1-4(Fuca1-3)GlcNAcb1-6(Fuca1-2Galb1-4GlcNAcb1-3)Galb1-4Glc-Sp21	18.75	1.5	8
436	(6S)Galb1-3GlcNAcb-Sp0	18.75	6.29153	33.5548
564	Galb1-4GlcNAcb1-3Galb1-4GlcNAcb1-3GalNAca-Sp14	18.75	4.57347	24.3919
29	(3S)Galb1-3GalNAca-Sp8	18.5	1.29099	6.97835
186	GlcNAcb1-4-MDPLys	18.5	1.73205	9.36244
262	Neu5Aca2-6GalNAcb1-4GlcNAcb-Sp0	18.5	2.64575	14.3014
265	Neu5Aca2-6Galb1-4GlcNAcb-Sp8	18.5	3.10913	16.8061
271	Neu5Aca2-8Neu5Aca-Sp8	18.5	1.29099	6.97835
342	Neu5Aca2-6Galb1-4GlcNAcb1-2Mana1-3Manb1-4GlcNAcb1-4GlcNAc-Sp12	18.5	1.73205	9.36244
555	(3S)GlcAb1-3Galb1-4GlcNAcb1-3Galb1-4Glc-Sp0	18.5	5.74456	31.0517
219	Fuca1-2Galb1-4(6S)GlcNAcb-Sp8	18.25	0.957427	5.24618
419	Fuca1-2Galb1-3GlcNAcb1-2Mana1-6(Fuca1-2Galb1-3GlcNAcb1-2Mana1-3)Manb1-4GlcNAcb1-4(Fuca1-6)GlcNAcb-Sp22	18.25	4.5	24.6575
426	GlcNAcb1-6(GlcNAcb1-2)Mana1-6(GlcNAcb1-4)(GlcNAcb1-2Mana1-3)Manb1-4GlcNAcb1-4GlcNAc-Sp21	18.25	4.03113	22.0884
470	Neu5Aca2-3Galb1-4GlcNAcb1-2Mana-Sp0	18.25	7.18215	39.3543
521	Neu5Aca2-3Galb1-3GalNAcb1-4Galb1-4Glcb-Sp0	18.25	4.92443	26.9832
25	(3S)Galb1-4Glcb-Sp8	18	5.65685	31.427
33	(3S)Galb1-4(Fuca1-3)GlcNAc-Sp8	18	0.816497	4.53609
115	Gala1-3Galb1-4GlcNAcb-Sp8	18	4.08248	22.6805
142	Galb1-3GalNAcb-Sp8	18	3.26599	18.1444
199	Glcb1-6Glcb-Sp8	18	1.82574	10.143
227	Neu5Aca2-8Neu5Aca2-8Neu5Aca-Sp8	18	1.82574	10.143
353	KDNa2-3Galb1-3GalNAca-Sp14	18	3.65148	20.286
402	Gala1-3(Fuca1-2)Galb1-4(Fuca1-3)Glcb-Sp21	18	3.3665	18.7028
482	Galb1-3(Fuca1-4)GlcNAcb1-6GalNAca-Sp14	18	7.39369	41.0761
10	Neu5Aca-Sp11	17.75	6.23832	35.1455
89	GalNAca1-3(Fuca1-2)Galb-Sp8	17.75	1.25831	7.08905
192	GlcNAcb1-6GalNAca-Sp8	17.75	2.36291	13.3122
329	GalNAca1-3(Fuca1-2)Galb1-4GlcNAcb1-3Galb1-4GlcNAcb-Sp0	17.75	1.25831	7.08905
360	Neu5Aca2-6GlcNAcb1-4GlcNAc-Sp21	17.75	0.957427	5.39396
484	(3S)Galb1-3(Fuca1-4)GlcNAcb-Sp0	17.75	3.0957	17.4405
487	Gala1-3Galb1-4GlcNAcb1-6GalNAca-Sp14	17.75	4.85627	27.3593
499	GlcNAcb1-6(GlcNAcb1-2)Mana1-6(GlcNAcb1-4)(GlcNAcb1-4(GlcNAcb1-2)Mana1-3)Manb1-4GlcNAcb1-4(Fuca1-6)GlcNAc-Sp21	17.75	1.25831	7.08905
505	(3S)GalNAcb1-4(3S)GlcNAc-Sp8	17.75	4.64579	26.1734
49	Neu5,9Ac2a2-6Galb1-4GlcNAcb-Sp8	17.5	1.29099	7.37711
150	Galb1-3GlcNAcb-Sp8	17.5	4.79583	27.4048
151	Galb1-4(Fuca1-3)GlcNAcb-Sp0	17.5	1.29099	7.37711
205	KDNa2-3Galb1-3GlcNAcb-Sp0	17.5	0.57735	3.29914
225	Neu5Aca2-8Neu5Aca2-8Neu5Aca2-3Galb1-4Glcb-Sp0	17.5	2.38048	13.6027
298	Galb1-4GlcNAcb1-6(Galb1-4GlcNAcb1-3)Galb1-4GlcNAc-Sp0	17.5	0.57735	3.29914
365	Gala1-3(Fuca1-2)Galb1-4GlcNAcb1-2Mana1-6(Gala1-3(Fuca1-2)Galb1-4GlcNAcb1-2Mana1-3)Manb1-4GlcNAcb1-4GlcNAcb-Sp20	17.5	4.50925	25.7671
396	Gala1-4Galb1-3GlcNAcb1-2Mana1-6(Gala1-4Galb1-3GlcNAcb1-2Mana1-3)Manb1-4GlcNAcb1-4GlcNAcb-Sp19	17.5	6.45497	36.8856
441	Galb1-4GlcNAcb1-2Mana-Sp0	17.5	6.02771	34.4441
495	GalNAcb1-4(Fuca1-3)(6S)GlcNAcb-Sp8	17.5	2.88675	16.4957
532	GlcNAcb1-3Galb1-4GlcNAcb1-2Mana1-6(GlcNAcb1-3Galb1-4GlcNAcb1-2Mana1-3)Manb1-4GlcNAcb1-4GlcNAcb-Sp25	17.5	3.31662	18.9521
541	Neu5Gca2-8Neu5Aca2-3Galb1-4GlcNAc-Sp0	17.5	1.29099	7.37711
580	Neu5Aca2-6Galb1-4GlcNAcb1-3Galb1-4GlcNAcb1-6(Neu5Aca2-6Galb1-4GlcNAcb1-3Galb1-4GlcNAcb1-3)GalNAca-Sp14	17.5	7.14143	40.8082
585	Galb1-3GalNAcb1-4(Neu5Aca2-8Neu5Aca2-8Neu5Aca2-3)Galb1-4Glcb-Sp21	17.5	4.65475	26.5986
4	GalNAca-Sp8	17.25	6.18466	35.8531
5	GalNAca-Sp15	17.25	2.21736	12.8542
28	(3S)Galb1-3(Fuca1-4)GlcNAcb-Sp8	17.25	4.99166	28.9372
122	Gala1-4Galb1-4Glcb-Sp0	17.25	1.5	8.69565
128	Galb1-3(Fuca1-4)GlcNAc-Sp0	17.25	2.5	14.4928
144	Galb1-3GalNAcb1-4(Neu5Aca2-3)Galb1-4Glcb-Sp0	17.25	4.03113	23.3689
462	Glca1-6Glca1-6Glca1-6Glcb-Sp10	17.25	2.62996	15.2461
485	Galb1-4(Fuca1-3)GlcNAcb1-6(Neu5Aca2-6(Neu5Aca2-3Galb1-3)GlcNAcb1-3)Galb1-4Glc-Sp21	17.25	4.71699	27.3449
540	Neu5Aca2-8Neu5Gca2-3Galb1-4GlcNAc-Sp0	17.25	1.70783	9.90044
20	Galb1-4GlcNAcb1-6(Galb1-4GlcNAcb1-3)GalNAc-Sp14	17	6.68331	39.3136
66	Fuca1-2Galb1-3GlcNAcb1-3Galb1-4Glcb-Sp10	17	1.41421	8.3189
91	GalNAca1-3GalNAcb-Sp8	17	3.16228	18.6016
118	Gala1-3Galb-Sp8	17	1.63299	9.60584
149	Galb1-3GlcNAcb-Sp0	17	1.1547	6.79236
166	Galb1-4GlcNAcb1-6(Galb1-3)GalNAca-Sp8	17	0.816497	4.80292
197	Glca1-6Glca1-6Glcb-Sp8	17	2.16025	12.7073
226	GalNAcb1-4(Neu5Aca2-8Neu5Aca2-3)Galb1-4Glcb-Sp0	17	1.82574	10.7397
231	Neu5Aca2-3Galb1-3GalNAcb1-4(Neu5Aca2-3)Galb1-4Glcb-Sp0	17	0.816497	4.80292
247	Neu5Aca2-3Galb1-4(6S)GlcNAcb-Sp8	17	1.1547	6.79236
321	Neu5Aca2-3Galb1-4GlcNAcb1-2Mana1-6(Neu5Aca2-6Galb1-4GlcNAcb1-2Mana1-3)Manb1-4GlcNAcb1-4GlcNAcb-Sp12	17	1.41421	8.3189
510	(6P)Galb1-4GlcNAcb-SP0	17	4.08248	24.0146
12	Galb-Sp8	16.75	6.29153	37.5614
129	Galb1-3(Fuca1-4)GlcNAc-Sp8	16.75	1.5	8.95522
132	Galb1-4GlcNAcb1-6GalNAc-Sp14	16.75	2.06155	12.3078
136	Neu5Aca2-6(Galb1-3)GalNAca-Sp14	16.75	0.957427	5.71598
252	Neu5Aca2-3Galb1-4(Fuca1-3)GlcNAcb1-3Galb-Sp8	16.75	0.957427	5.71598
277	Neu5Gca2-3Galb1-3GlcNAcb-Sp0	16.75	0.5	2.98507
281	Neu5Gca2-6GalNAca-Sp0	16.75	2.21736	13.2379
282	Neu5Gca2-6Galb1-4GlcNAcb-Sp0	16.75	0.957427	5.71598
339	Neu5Aca2-6Galb1-4GlcNAcb1-2Mana1-6(Mana1-3)Manb1-4GlcNAcb1-4GlcNAc-Sp12	16.75	2.06155	12.3078
376	Galb1-3GlcNAcb1-3Galb1-4GlcNAcb1-6(Galb1-3GlcNAcb1-3)Galb1-4Glcb-Sp0	16.75	1.25831	7.51227
382	GlcNAcb1-2Mana1-6(GlcNAcb1-4(GlcNAcb1-2)Mana1-3)Manb1-4GlcNAcb1-4GlcNAc-Sp21	16.75	4.34933	25.9661
500	Galb1-4GlcNAcb1-6(Galb1-4GlcNAcb1-2)Mana1-6(GlcNAcb1-4)Galb1-4GlcNAcb1-4(Gal b1-4GlcNAcb1-2)Mana1-3)Manb1-4GlcNAcb1-4(Fuca1-6)GlcNAc-Sp21	16.75	3.77492	22.5368
571	Neu5Aca2-3Galb1-4GlcNAcb1-3Galb1-4GlcNAcb1-6(Neu5Aca2-3Galb1-4GlcNAcb1-3Galb1-4GlcNAcb1-3)GalNAca-Sp14	16.75	2.87228	17.1479
7	Fuca-Sp9	16.5	1	6.06061
41	(6P)Mana-Sp8	16.5	2.38048	14.4271
75	Fuca1-2Galb1-4GlcNAcb-Sp0	16.5	0.57735	3.49909
130	Fuca1-4(Galb1-3)GlcNAcb-Sp8	16.5	1.29099	7.82421
178	GlcNAcb1-6(GlcNAcb1-3)Galb1-4GlcNAcb-Sp8	16.5	1	6.06061
201	GlcAa-Sp8	16.5	2.64575	16.0349
221	Neu5Aca2-3Galb1-3GalNAca-Sp8	16.5	2.51661	15.2522
267	Neu5Aca2-6Galb1-4GlcNAcb1-3Galb1-4GlcNAcb-Sp0	16.5	1.73205	10.4973
270	Neu5Aca2-6Galb-Sp8	16.5	1.29099	7.82421
421	Galb1-3GlcNAcb1-6(Galb1-3GlcNAcb1-2)Mana1-6(Galb1-3GlcNAcb1-2Mana1-3)Manb1-4GlcNAcb1-4GlcNAcb-Sp19	16.5	3.10913	18.8432
428	Galb1-4GlcNAcb1-2Mana1-6(GlcNAcb1-4)(Galb1-4GlcNAcb1-2Mana1-3)Manb1-4GlcNAcb1-4GlcNAc-Sp21	16.5	1.91485	11.6052
446	GalNAcb1-4Galb1-4Glcb-Sp0	16.5	4.79583	29.0656
448	Gala1-3(Fuca1-2)Galb1-3GlcNAcb1-2Mana1-6(Gala1-3(Fuca1-2)Galb1-3GlcNAcb1-2Mana1-3)Manb1-4GlcNAcb1-4(Fuca1-6)GlcNAcb-Sp22	16.5	4.72582	28.6413
469	Neu5Aca2-6Galb1-4GlcNAcb1-6(Galb1-3GlcNAcb1-3)Galb1-4Glcb-Sp21	16.5	3.41565	20.7009
514	Gala1-3(Fuca1-2)Galb1-4GlcNAcb1-2Mana-Sp0	16.5	4.04145	24.4936
46	Neu5Aca2-3(6S)Galb1-4GlcNAcb-Sp8	16.25	3.86221	23.7674
54	Galb1-4GlcNAcb1-2Mana1-6(Galb1-4GlcNAcb1-2Mana1-3)Manb1-4GlcNAcb1-4GlcNAcb-Sp12	16.25	0.957427	5.89186
71	Fuca1-2Galb1-4(Fuca1-3)GlcNAcb-Sp0	16.25	0.957427	5.89186
87	GalNAca1-3(Fuca1-2)Galb1-4Glcb-Sp0	16.25	1.25831	7.74342
114	Gala1-3Galb1-3GlcNAcb-Sp0	16.25	2.98608	18.3759
202	GlcAb-Sp8	16.25	3.40343	20.9442
233	Neu5Aca2-3GalNAca-Sp8	16.25	2.62996	16.1843
251	Neu5Aca2-3Galb1-4(Fuca1-3)GlcNAcb-Sp8	16.25	1.5	9.23077
260	Neu5Aca2-3Galb1-4Glcb-Sp8	16.25	2.21736	13.6453
328	GalNAcb1-3Gala1-4Galb1-4GlcNAcb1-3Galb1-4Glcb-Sp0	16.25	2.62996	16.1843
403	Galb1-4GlcNAcb1-6(Neu5Aca2-6Galb1-3GlcNAcb1-3)Galb1-4Glc-Sp21	16.25	3.20156	19.7019
478	Neu5Aca2-3Galb1-3GlcNAcb1-2Mana1-6(GlcNAcb1-4)(Neu5Aca2-3Galb1-3GlcNAcb1-2Mana1-3)Manb1-4GlcNAcb1-4GlcNAc-Sp21	16.25	3.30404	20.3325
31	(3S)Galb1-3GlcNAcb-Sp8	16	1.82574	11.4109
51	Mana1-6(Mana1-3)Manb1-4GlcNAcb1-4GlcNAcb-Sp13	16	2.58199	16.1374
62	Fuca1-2Galb1-3GalNAca-Sp14	16	0	0
93	GalNAca1-4(Fuca1-2)Galb1-4GlcNAcb-Sp8	16	1.41421	8.83883
107	Gala1-3(Fuca1-2)Galb-Sp8	16	1.63299	10.2062
146	Galb1-3Galb-Sp8	16	2.44949	15.3093
168	Galb1-4GlcNAcb-Sp0	16	1.1547	7.21688
185	GlcNAcb1-3Galb1-4Glcb-Sp0	16	0	0
269	Neu5Aca2-6Galb1-4Glcb-Sp8	16	3.3665	21.0406
315	Galb1-4GlcNAcb1-2Mana1-6(Neu5Aca2-6Galb1-4GlcNAcb1-2Mana1-3)Manb1-4GlcNAcb1-4GlcNAcb-Sp12	16	1.1547	7.21688
340	Mana1-6(Neu5Aca2-6Galb1-4GlcNAcb1-2Mana1-3)Manb1-4GlcNAcb1-4GlcNAc-Sp12	16	1.41421	8.83883
391	Galb1-4GlcNAcb1-2Mana1-6(GlcNAcb1-2Mana1-3)Manb1-4GlcNAcb1-4GlcNAc-Sp12	16	7.07107	44.1942
442	Fuca1-2Galb1-4GlcNAcb1-6(Fuca1-2Galb1-4GlcNAcb1-3)GalNAc-Sp14	16	2.16025	13.5015
454	Neu5Aca2-3Galb1-4GlcNAcb1-6(Neu5Aca2-3Galb1-4GlcNAcb1-2)Mana1-6(GlcNAcb1-4)(Neu5Aca2-3Galb1-4GlcNAcb1-2Mana1-3)Manb1-4GlcNAcb1-4GlcNAcb-Sp21	16	2.44949	15.3093
523	Galb1-4GlcNAcb1-2 Mana1-6(GlcNAcb1-4)(Galb1-4GlcNAcb1-2Mana1-3)Manb1-4GlcNAcb1-4(Fuca1-6)GlcNAc-Sp21	16	1.1547	7.21688
43	(6S)Galb1-4Glcb-Sp8	15.75	2.06155	13.0892
154	Galb1-4(Fuca1-3)GlcNAcb1-3Galb1-4(Fuca1-3)GlcNAcb1-3Galb1-4(Fuca1-3)GlcNAcb-Sp0	15.75	1.70783	10.8433
156	Galb1-4(6S)Glcb-Sp8	15.75	1.5	9.52381
238	Neu5Aca2-3Galb1-4(Neu5Aca2-3Galb1-3)GlcNAcb-Sp8	15.75	0.5	3.1746
308	MurNAcb1-4GlcNAcb-Sp10	15.75	4.78714	30.3945
337	GlcNAca1-4Galb1-4GlcNAcb1-3Galb1-4GlcNAcb-Sp0	15.75	0.5	3.1746
405	Neu5Aca2-3Galb1-3GalNAcb1-4(Neu5Aca2-8Neu5Aca2-3)Galb1-4Glcb-Sp0	15.75	4.34933	27.6148
430	Galb1-4GlcNAcb1-6(Galb1-4GlcNAcb1-2)Mana1-6(GlcNAcb1-4)(Galb1-4GlcNAcb1-2Mana1-3)Manb1-4GlcNAcb1-4GlcNAc-Sp21	15.75	2.5	15.873
504	(6S)GalNAcb1-4GlcNAc-Sp8	15.75	3.40343	21.6091
511	GalNAca1-3(Fuca1-2)Galb1-4GlcNAcb1-6GalNAc-Sp14	15.75	2.21736	14.0784
575	Neu5Aca2-3Galb1-4GlcNAcb1-3Galb1-4GlcNAcb1-6(Galb1-3)GalNAca-Sp14	15.75	4.99166	31.6931
56	Neu5Aca2-6Galb1-4GlcNAcb1-2Mana1-6(Neu5Aca2-6Galb1-4GlcNAcb1-2Man-a1-3)Manb1-4GlcNAcb1-4GlcNAcb-Sp21	15.5	0.57735	3.72484
86	GalNAca1-3(Fuca1-2)Galb1-4GlcNAcb-Sp8	15.5	0.57735	3.72484
307	GlcNAcb1-4GlcNAcb-Sp12	15.5	1.29099	8.329
332	GlcNAca1-4Galb1-4GlcNAcb1-3Galb1-4GlcNAcb1-3Galb1-4GlcNAcb-Sp0	15.5	1	6.45161
345	Mana1-6(Galb1-4GlcNAcb1-2Mana1-3)Manb1-4GlcNAcb1-4GlcNAcb-Sp12	15.5	1.73205	11.1745
383	Fuca1-2Galb1-3GalNAca1-3(Fuca1-2)Galb1-4Glcb-Sp0	15.5	5.97216	38.53
447	GalNAca1-3(Fuca1-2)Galb1-4GlcNAcb1-2Mana1-6(GalNAca1-3(Fuca1-2)Galb1-4GlcNAcb1-2Mana1-3)Manb1-4GlcNAcb1-4(Fuca1-6)GlcNAcb-Sp22	15.5	1.29099	8.329
460	Gala1-3(Fuca1-2)Galb1-3GalNAca-Sp8	15.5	3.10913	20.0589
479	Neu5Aca2-6Galb1-4GlcNAcb1-6(Fuca1-2Galb1-4(Fuca1-3)GlcNAcb1-3)Galb1-4Glc-Sp21	15.5	6.65833	42.957
498	GalNAca1-3(Fuca1-2)Galb1-3GlcNAcb1-6GalNAca-Sp14	15.5	2.08167	13.4301
542	Neu5Gca2-8Neu5Gca2-3Galb1-4GlcNAcb1-3Galb1-4GlcNAc-Sp0	15.5	3.87298	24.987
80	Fuca1-4GlcNAcb-Sp8	15.25	2.75379	18.0576
127	Galb1-3GlcNAcb1-3Galb1-4(Fuca1-3)GlcNAcb-Sp0	15.25	4.03113	26.4336
143	Galb1-3GalNAcb1-3Gala1-4Galb1-4Glcb-Sp0	15.25	1.5	9.83607
236	Neu5Aca2-3Galb1-3(Fuca1-4)GlcNAcb-Sp8	15.25	0.957427	6.27821
243	Neu5Aca2-3Galb1-3GalNAcb1-3Gala1-4Galb1-4Glcb-Sp0	15.25	4.57347	29.99
425	GlcNAcb1-2Mana1-6(GlcNAcb1-4)(GlcNAcb1-4(GlcNAcb1-2)Mana1-3)Manb1-4GlcNAcb1-4GlcNAc-Sp21	15.25	1.89297	12.4129
490	Gala1-3(Fuca1-2)Galb1-4GlcNAcb1-6GalNAca-Sp14	15.25	5.31507	34.8529
491	Fuca1-2Galb1-4GlcNAcb1-2Mana-Sp0	15.25	2.62996	17.2456
496	(3S)GalNAcb1-4(Fuca1-3)GlcNAcb-Sp8	15.25	1.5	9.83607
507	(3S)GalNAcb1-4GlcNAc-Sp8	15.25	2.87228	18.8346
155	Galb1-4(6S)Glcb-Sp0	15	1.82574	12.1716
494	Neu5Aca2-6GalNAcb1-4(6S)GlcNAcb-Sp8	15	5.59762	37.3175
55	Neu5Aca2-6Galb1-4GlcNAcb1-2Mana1-6(Neu5Aca2-6Galb1-4GlcNAcb1-2Mana1-3)Manb1-4GlcNAcb1-4GlcNAcb-Sp12	14.75	0.957427	6.49103
198	Glcb1-4Glcb-Sp8	14.75	0.957427	6.49103
203	GlcAb1-3Galb-Sp8	14.75	2.06155	13.9766
224	GalNAcb1-4(Neu5Aca2-8Neu5Aca2-8Neu5Aca2-3)Galb1-4Glcb-Sp0	14.75	1.5	10.1695
292	4S(3S)Galb1-4GlcNAcb-Sp0	14.75	5.5	37.2881
327	Gala1-4Galb1-4GlcNAcb1-3Galb1-4Glcb-Sp0	14.75	0.957427	6.49103
330	GalNAca1-3(Fuca1-2)Galb1-4GlcNAcb1-3Galb1-4GlcNAcb1-3Galb1-4GlcNAcb-Sp0	14.75	3.94757	26.7632
358	Galb1-4GlcNAcb1-2Mana1-6(Mana1-3)Manb1-4GlcNAcb1-4GlcNAcb-Sp12	14.75	1.5	10.1695
394	Galb1-4(Fuca1-3)GlcNAcb1-3GalNAca-Sp14	14.75	1.70783	11.5785
410	Gala1-3(Fuca1-2)Galb1-4(Fuca1-3)GlcNAcb1-3GalNAc-Sp14	14.75	5.56028	37.6968
506	GalNAcb1-4(6S)GlcNAc-Sp8	14.75	3.40343	23.0741
554	Galb1-3GlcNAcb1-6(Galb1-3)GalNAc-Sp14	14.75	3.5	23.7288
76	Fuca1-2Galb1-4GlcNAcb-Sp8	14.5	1	6.89655
175	GlcNAcb1-2Galb1-3GalNAca-Sp8	14.5	0.57735	3.98173
211	Mana1-6(Mana1-3)Mana-Sp9	14.5	2.38048	16.4171
215	Manb1-4GlcNAcb-Sp0	14.5	1.73205	11.9452
309	Mana1-6Manb-Sp10	14.5	1.29099	8.90341
322	Galb1-4(Fuca1-3)GlcNAcb1-2Mana1-6(Galb1-4(Fuca1-3)GlcNAcb1-2Mana1-3)Manb1-4GlcNAcb1-4GlcNAcb-Sp20	14.5	3.31662	22.8733
371	Neu5Aca2-6Galb1-4GlcNAcb1-3GalNAc-Sp14	14.5	0.57735	3.98173
377	Galb1-4(Fuca1-3)GlcNAcb1-6(Galb1-3GlcNAcb1-3)Galb1-4Glc-Sp21	14.5	1.73205	11.9452
387	GalNAca1-3(Fuca1-2)Galb1-3GalNAca1-3(Fuca1-2)Galb1-4GlcNAcb-Sp0	14.5	2.51661	17.3559
513	Gala1-3Galb1-4GlcNAcb1-2Mana-Sp0	14.5	1.29099	8.90341
90	GalNAca1-3(Fuca1-2)Galb-Sp18	14.25	1.5	10.5263
258	Fuca1-2Galb1-4(6S)Glcb-Sp0	14.25	1.5	10.5263
489	Fuca1-2(6S)Galb1-3GlcNAcb-Sp0	14.25	1.89297	13.284
522	GlcNAcb1-2 Mana1-6(GlcNAcb1-4)(GlcNAcb1-2Mana1-3)Manb1-4GlcNAcb1-4(Fuca1-6)GlcNAc-Sp21	14.25	0.957427	6.71879
528	GalNAca1-3(Fuca1-2)Galb1-3GalNAcb1-3Gala1-4Galb1-4Glc-Sp21	14.25	1.70783	11.9847
533	Galβ1-4GlcNAcβ1-3Galβ1-4GlcNAcβ1-2Manα1-6(Galβ1-4GlcNAcβ1-3Galβ1-4GlcNAcβ1-2Manα1-3)Manβ1-4GlcNAcβ1-4GlcNAcβ-Sp12	14.25	3.77492	26.4906
559	Neu5Aca2-8Neu5Aca2-3Galb1-3GalNAcb1-4(Neu5Aca2-3)Galb1-4Glc-Sp21	14.25	4.57347	32.0946
563	Galb1-4GlcNAcb1-3Galb1-4GlcNAcb1-3Galb1-4GlcNAcb1-6(Galb1-4GlcNAcb1-3Galb1-4GlcNAcb1-3Galb1-4GlcNAb1-2)Mana1-6(Galb1-4GlcNAcb1-3Galb1-4GlcNAcb1-3Galb1-4GlcNAcb1-2Mana1-3)Manb1-4GlcNAcb1-4(Fuca1-6)GlcNAcb-Sp24	14.25	3.59398	25.2209
568	GlcNAcb1-3Galb1-4GlcNAcb1-3GalNAca-Sp14	14.25	1.25831	8.83022
569	GlcNAcb1-3Galb1-4GlcNAcb1-6(Galb1-3)GalNAca-Sp14	14.25	0.957427	6.71879
139	Galb1-3GalNAca-Sp8	14	1.41421	10.1015
140	Galb1-3GalNAca-Sp14	14	2.82843	20.2031
148	Galb1-3GlcNAcb1-3Galb1-4Glcb-Sp10	14	0.816497	5.83212
204	GlcAb1-6Galb-Sp8	14	1.1547	8.24786
232	Neu5Aca2-6(Neu5Aca2-3)GalNAca-Sp8	14	0.816497	5.83212
234	Neu5Aca2-3GalNAcb1-4GlcNAcb-Sp0	14	2.44949	17.4964
343	Galb1-4GlcNAcb1-2Mana1-3Manb1-4GlcNAcb1-4GlcNAc-Sp12	14	0.816497	5.83212
392	Neu5Aca2-3Galb1-3GlcNAcb1-3GalNAca-Sp14	14	2.44949	17.4964
433	Galb1-6Galb-Sp10	14	2.94392	21.028
473	Neu5Aca2-6Galb1-4 GlcNAcb1-6(Neu5Aca2-6Galb1-4GlcNAcb1-3)GalNAca-Sp14	14	1.82574	13.041
503	(6S)(4S)GalNAcb1-4GlcNAc-Sp8	14	6.68331	47.7379
509	Galb1-4(6P)GlcNAcb-Sp0	14	2.70801	19.3429
524	Galb1-4GlcNAcb1-2 Mana1-6(Galb1-4GlcNAcb1-4)(Galb1-4GlcNAcb1-2Mana1-3)Manb1-4GlcNAcb1-4(Fuca1-6)GlcNAc-Sp21	14	1.82574	13.041
543	Neu5Gca2-8Neu5Gca2-6Galb1-4GlcNAc-Sp0	14	3.4641	24.7436
551	GlcNAcb1-3Galb1-4GlcNAcb1-3Galb1-4GlcNAcb1-3Galb1-4GlcNAcb1-3Galb1-4GlcNAcb1-2Mana1-6(GlcNAcb1-3Galb1-4GlcNAcb1-3Galb1-4GlcNAcb1-3Galb1-4GlcNAcb1-3Galb1-4GlcNAcb1-2Mana1-3)Manb1-4GlcNAcb1-4GlcNAcb-Sp25	14	4.69042	33.503
42	(6S)Galb1-4Glcb-Sp0	13.75	0.957427	6.96311
116	Gala1-3Galb1-4Glcb-Sp0	13.75	1.5	10.9091
117	Gala1-3Galb1-4Glc-Sp10	13.75	4.99166	36.303
173	GlcNAca1-3Galb1-4GlcNAcb-Sp8	13.75	1.70783	12.4205
191	GlcNAcb1-4GlcNAcb1-4GlcNAcb-Sp8	13.75	2.87228	20.8893
213	Mana1-6(Mana1-3)Mana1-6(Mana1-2Mana1-3)Manb1-4GlcNAcb1-4GlcNAcb-Sp12	13.75	1.70783	12.4205
268	Neu5Aca2-6Galb1-4Glcb-Sp0	13.75	1.70783	12.4205
289	Galb1-4GlcNAcb1-3Galb1-3GlcNAcb-Sp0	13.75	3.40343	24.7522
351	KDNa2-6Galb1-4GlcNAc-Sp0	13.75	5.90903	42.9748
508	(4S)GalNAcb-Sp10	13.75	0.5	3.63636
529	Gala1-3(Fuca1-2)Galb1-3GalNAcb1-3Gala1-4Galb1-4Glc-Sp21	13.75	3.0957	22.5142
120	Gala1-4Galb1-4GlcNAcb-Sp0	13.5	1.73205	12.83
182	GlcNAcb1-3Galb1-4GlcNAcb-Sp0	13.5	3.10913	23.0306
210	Mana1-2Mana1-6(Mana1-2Mana1-3)Mana1-6(Mana1-2Mana1-2Mana1-3)Manb1-4GlcNAcb1-4GlcNAcb-Sp12	13.5	3.31662	24.5676
256	Neu5Aca2-3Galb1-4GlcNAcb-Sp8	13.5	1.73205	12.83
259	Neu5Aca2-3Galb1-4Glcb-Sp0	13.5	1.91485	14.1841
294	(6P)Glcb-Sp10	13.5	0.57735	4.27667
326	Neu5Aca2-6Galb1-4GlcNAcb1-3Galb1-4GlcNAcb1-3Galb1-4GlcNAcb-Sp0	13.5	0.57735	4.27667
393	Fuca1-2Galb1-4GlcNAcb1-3GalNAca-Sp14	13.5	2.64575	19.5982
147	Galb1-3GlcNAcb1-3Galb1-4GlcNAcb-Sp0	13.25	3.30404	24.9361
164	Galb1-4GlcNAcb1-3Galb1-4Glcb-Sp0	13.25	0.957427	7.22586
176	GlcNAcb1-6(GlcNAcb1-3)GalNAca-Sp8	13.25	1.25831	9.49665
297	Neu5Aca2-6Galb1-4GlcNAcb1-2Mana1-6(Galb1-4GlcNAcb1-2Mana1-3)Manb1-4GlcNAcb1-4GlcNAcb-Sp12	13.25	0.957427	7.22586
335	GlcNAca1-4Galb1-4GlcNAcb1-3Galb1-4Glcb-Sp0	13.25	2.21736	16.7348
341	Neu5Aca2-6Galb1-4GlcNAcb1-2Mana1-6Manb1-4GlcNAcb1-4GlcNAc-Sp12	13.25	0.957427	7.22586
434	Neu5Aca2-3Galb1-4GlcNAcb1-3Galb-Sp8	13.25	4.71699	35.5999
456	Neu5Aca2-6Galb1-4GlcNAcb1-2Mana1-6(GlcNAcb1-4)(Neu5Aca2-6Galb1-4GlcNAcb1-2Mana1-3)Manb1-4GlcNAcb1-4GlcNAcb-Sp21	13.25	4.19325	31.6472
463	Glca1-4Glca1-4Glca1-4Glcb-Sp10	13.25	3.5	26.4151
502	Galb1-3(6S)GlcNAcb-Sp8	13.25	10.0125	75.566
565	Galb1-4GlcNAcb1-3Galb1-4GlcNAcb1-6(Galb1-3)GalNAca-Sp14	13.25	4.272	32.2415
59	Fuca1-2Galb1-3GalNAcb1-3Gala1-4Galb1-4Glcb-Sp9	13	1.1547	8.88231
67	Fuca1-2Galb1-3GlcNAcb-Sp0	13	2.58199	19.8615
244	Neu5Aca2-3Galb1-3GlcNAcb1-3Galb1-4GlcNAcb-Sp0	13	2.16025	16.6173
278	Neu5Gca2-3Galb1-4(Fuca1-3)GlcNAcb-Sp0	13	1.82574	14.0442
284	Neu5Aca2-3Galb1-4GlcNAcb1-6(Galb1-3)GalNAca-Sp14	13	0.816497	6.28074
302	GalNAcb1-3Galb-Sp8	13	2.16025	16.6173
311	Mana1-2Mana1-6(Mana1-3)Mana1-6(Mana1-2Mana1-2Mana1-3)Mana-Sp9	13	1.41421	10.8786
314	Neu5Aca2-6Galb1-4GlcNAcb1-2Mana1-6(Neu5Aca2-3Galb1-4GlcNAcb1-2Mana1-3)Manb1-4GlcNAcb1-4GlcNAcb-Sp12	13	1.82574	14.0442
317	Neu5Aca2-8Neu5Aca2-8Neu5Acb-Sp8	13	2.16025	16.6173
415	Fuca1-2Galb1-3GlcNAcb1-3GalNAc-Sp14	13	5.71548	43.9652
422	Galb1-4GlcNAcb1-6(Fuca1-2Galb1-3GlcNAcb1-3)Galb1-4Glc-Sp21	13	1.63299	12.5615
431	Galb1-4GlcNAcb1-6(Galb1-4GlcNAcb1-2)Mana1-6(GlcNAcb1-4)(Galb1-4GlcNAcb1-4(Galb1-4GlcNAcb1-2)Mana1-3)Manb1-4GlcNAcb1-4GlcNAc-Sp21	13	1.41421	10.8786
458	Neu5Aca2-6Galb1-4GlcNAcb1-6(Neu5Aca2-6Galb1-4GlcNAcb1-2)Mana1-6(GlcNAcb1-4)(Neu5Aca2-6Galb1-4GlcNAcb1-2Mana1-3)Manb1-4GlcNAcb1-4GlcNAcb-Sp21	13	0	0
481	Gala1-3Galb1-3GlcNAcb1-6GalNAca-Sp14	13	2.16025	16.6173
517	Gala1-3(Fuca1-2)Galb1-3GlcNAcb1-6GalNAc-Sp14	13	4.76095	36.6227
519	Gala1-3Galb1-3GlcNAcb1-2Mana-Sp0	13	2	15.3846
162	Galb1-4GlcNAcb1-3Galb1-4GlcNAcb1-3Galb1-4GlcNAcb-Sp0	12.75	2.87228	22.5277
400	Galb1-3GlcNAca1-6Galb1-4GlcNAcb-Sp0	12.75	1.70783	13.3947
423	Fuca1-3GlcNAcb1-6(Galb1-4GlcNAcb1-3)Galb1-4Glc-Sp21	12.75	2.06155	16.169
432	Galb1-4Galb-Sp10	12.75	3.0957	24.28
483	Neu5Aca2-3Galb1-3GlcNAcb1-6GalNAca-Sp14	12.75	0.5	3.92157
544	Neu5Aca2-8Neu5Aca2-3Galb1-4GlcNAc-Sp0	12.75	3.0957	24.28
92	GalNAca1-3Galb-Sp8	12.5	2.88675	23.094
163	Galb1-4GlcNAcb1-3Galb1-4GlcNAcb-Sp0	12.5	2.38048	19.0438
172	Galb1-4Glcb-Sp8	12.5	1.91485	15.3188
222	Neu5Aca2-3Galb1-3GalNAca-Sp14	12.5	1.73205	13.8564
229	GalNAcb1-4(Neu5Aca2-3)Galb1-4GlcNAcb-Sp8	12.5	3	24
230	GalNAcb1-4(Neu5Aca2-3)Galb1-4Glcb-Sp0	12.5	3.41565	27.3252
306	GlcNAcb1-4GlcNAcb-Sp10	12.5	1.29099	10.328
417	GalNAca1-3(Fuca1-2)Galb1-3GlcNAcb1-3GalNAc-Sp14	12.5	1.73205	13.8564
520	GalNAcb1-4GlcNAcb1-2Mana-Sp0	12.5	1	8
527	GlcNAcb1-3Galb1-4GlcNAcb1-6(GlcNAcb1-3)Galb1-4GlcNAc-Sp0	12.5	1.29099	10.328
125	Galb1-2Galb-Sp8	12.25	0.5	4.08163
304	Neu5Aca2-6Galb1-4GlcNAcb1-2Mana1-6(GlcNAcb1-2Mana1-3)Manb1-4GlcNAcb1-4GlcNAcb-Sp12	12.25	0.957427	7.81573
512	Neu5Aca2-6Galb1-4GlcNAcb1-2Man-Sp0	12.25	2.5	20.4082
550	GalNAcb1-4GlcNAcb1-3GalNAcb1-4GlcNAcb-Sp0	12.25	0.5	4.08163
63	Fuca1-2Galb1-3GalNAcb1-4(Neu5Aca2-3)Galb1-4Glcb-Sp0	12	4	33.3333
77	Fuca1-2Galb1-4Glcb-Sp0	12	0.816497	6.80414
152	Galb1-4(Fuca1-3)GlcNAcb-Sp8	12	3.82971	31.9142
183	GlcNAcb1-3Galb1-4GlcNAcb-Sp8	12	2.70801	22.5668
283	Neu5Gca-Sp8	12	1.41421	11.7851
453	Neu5Aca2-3Galb1-4GlcNAcb1-4Mana1-6(GlcNAcb1-4)(Neu5Aca2-3Galb1-4GlcNAcb1-4(Neu5Aca2-3Galb1-4GlcNAcb1-2)Mana1-3)Manb1-4GlcNAcb1-4GlcNAcb-Sp21	12	2.94392	24.5327
464	Neu5Aca2-3Galb1-4GlcNAcb1-6(Neu5Aca2-3Galb1-4GlcNAcb1-3)GalNAca-Sp14	12	3.55903	29.6586
518	Neu5Aca2-3Galb1-3GlcNAcb1-2Mana-Sp0	12	1.82574	15.2145
549	GalNAcb1-3GlcNAcb-Sp0	12	1.41421	11.7851
235	Neu5Aca2-3Galb1-3(6S)GlcNAc-Sp8	11.75	4.34933	37.0156
257	Neu5Aca2-3Galb1-4GlcNAcb1-3Galb1-4GlcNAcb-Sp0	11.75	1.70783	14.5347
279	Neu5Gca2-3Galb1-4GlcNAcb-Sp0	11.75	3.59398	30.587
305	GlcNAcb1-3Man-Sp10	11.75	1.89297	16.1104
310	Mana1-6(Mana1-3)Mana1-6(Mana1-3)Manb-Sp10	11.75	2.06155	17.5451
312	Mana1-2Mana1-6(Mana1-2Mana1-3)Mana1-6(Mana1-2Mana1-2Mana1-3)Mana-Sp9	11.75	1.70783	14.5347
324	Neu5Aca2-6Galb1-4GlcNAcb1-3Galb1-3GlcNAcb-Sp0	11.75	0.957427	8.14832
416	Gala1-3(Fuca1-2)Galb1-3GlcNAcb1-3GalNAc-Sp14	11.75	1.5	12.766
480	Galb1-3GlcNAcb1-6GalNAca-Sp14	11.75	2.5	21.2766
79	Fuca1-3GlcNAcb-Sp8	11.5	4.04145	35.1431
165	Galb1-4GlcNAcb1-3Galb1-4Glcb-Sp8	11.5	2.51661	21.8836
290	Neu5Aca2-3Galb1-3GlcNAcb1-3Galb1-3GlcNAcb-Sp0	11.5	3.51188	30.5381
375	Galb1-3GalNAca1-3(Fuca1-2)Galb1-4GlcNAc-Sp0	11.5	3.69685	32.1465
399	Galb1-3GlcNAcb1-6Galb1-4GlcNAcb-Sp0	11.5	1.73205	15.0613
427	GlcNAcb1-6(GlcNAcb1-2)Mana1-6(GlcNAcb1-4)(GlcNAcb1-4(GlcNAcb1-2)Mana1-3)Manb1-4GlcNAcb1-4GlcNAc-Sp21	11.5	5.06623	44.0542
429	Galb1-4GlcNAcb1-2Mana1-6(GlcNAcb1-4)(Galb1-4GlcNAcb1-4(Galb1-4GlcNAcb1-2)Mana1-3)Manb1-4GlcNAcb1-4GlcNAc-Sp21	11.5	2.64575	23.0065
457	Neu5Aca2-6Galb1-4GlcNAcb1-4Mana1-6(GlcNAcb1-4)(Neu5Aca2-6Galb1-4GlcNAcb1-4(Neu5Aca2-6Galb1-4GlcNAcb1-2)Mana1-3)Manb1-4GlcNAcb1-4GlcNAcb-Sp21	11.5	2.51661	21.8836
515	GalNAca1-3(Fuca1-2)Galb1-4 GlcNAcb1-2Mana-Sp0	11.5	1.29099	11.226
573	GlcNAcb1-3Galb1-4GlcNAcb1-3Galb1-4GlcNAcb1-3GalNAca-Sp14	11.5	2.38048	20.6998
160	Galb1-4GlcNAcb1-3GalNAc-Sp14	11.25	0.5	4.44444
254	Neu5Aca2-3Galb1-4GlcNAcb1-3Galb1-4GlcNAcb1-3Galb1-4GlcNAcb-Sp0	11.25	2.21736	19.7098
276	Neu5Gca2-3Galb1-3(Fuca1-4)GlcNAcb-Sp0	11.25	4.34933	38.6607
296	Galb1-3Galb1-4GlcNAcb-Sp8	11.25	4.57347	40.6531
323	Neu5,9Ac2a2-3Galb1-3GlcNAcb-Sp0	11.25	0.957427	8.51046
443	Gala1-3(Fuca1-2)Galb1-4GlcNAcb1-6(Gala1-3(Fuca1-2)Galb1-4GlcNAcb1-3)GalNAc-Sp14	11.25	4.5	40
572	Neu5Aca2-6Galb1-4GlcNAcb1-3Galb1-4GlcNAcb1-3GalNAca-Sp14	11.25	1.70783	15.1807
444	GalNAca1-3(Fuca1-2)Galb1-4GlcNAcb1-6(GalNAca1-3(Fuca1-2)Galb1-4GlcNAcb1-3)GalNAc-Sp14	10.75	2.21736	20.6266
78	Fuca1-2Galb-Sp8	10.5	3.31662	31.5869
301	Galb1-4GlcNAcb1-6Galb1-4GlcNAcb-Sp0	10.5	4.79583	45.6746
424	GlcNAcb1-2Mana1-6(GlcNAcb1-4)(GlcNAcb1-2Mana1-3)Manb1-4GlcNAcb1-4GlcNAc-Sp21	10.5	0.57735	5.49857
579	GlcNAcb1-6(Neu5Aca2-3Galb1-3)GalNAca-Sp14	10.5	1.73205	16.4957
398	Gala1-3Galb1-4GlcNAcb1-3GalNAca-Sp14	10.25	1.70783	16.6617
567	Neu5Aca2-3Galb1-4GlcNAcb1-3Galb1-4GlcNAcb1-3GalNAca-Sp14	10.25	0.957427	9.34075
34	(3S)Galb1-4(6S)GlcNAcb-Sp0	10	1.82574	18.2574
64	Fuca1-2Galb1-3GalNAcb1-4(Neu5Aca2-3)Galb1-4Glcb-Sp9	10	2.82843	28.2843
106	Gala1-3(Fuca1-2)Galb1-4Glcb-Sp0	10	1.41421	14.1421
189	GlcNAcb1-4GlcNAcb1-4GlcNAcb1-4GlcNAcb1-4GlcNAcb1-4GlcNAcb1-Sp8	10	0.816497	8.16497
408	GalNAca1-3GalNAcb1-3Gala1-4Galb1-4Glcb-Sp0	10	2.16025	21.6025
455	Neu5Aca2-3Galb1-4GlcNAcb1-6(Neu5Aca2-3Galb1-4GlcNAcb1-2)Mana1-6(GlcNAcb1-4)(Neu5Aca2-3Galb1-4GlcNAcb1-4(Neu5Aca2-3Galb1-4GlcNAcb1-2)Mana1-3)Manb1-4GlcNAcb1-4GlcNAcb-Sp21	10	0	0
177	GlcNAcb1-6(GlcNAcb1-3)GalNAca-Sp14	9.75	2.36291	24.235
291	Neu5Aca2-3Galb1-4GlcNAcb1-3Galb1-3GlcNAcb-Sp0	9.75	2.5	25.641
370	Neu5Aca2-3Galb1-4GlcNAcb1-3GalNAc-Sp14	9.75	2.21736	22.7421
561	GlcNAcb1-3Galb1-4GlcNAcb1-3Galb1-4GlcNAcb1-2Mana1-6(GlcNAcb1-3Galb1-4GlcNAcb1-3Galb1-4GlcNAcb1-2Mana1-3)Manb1-4GlcNAcb1-4(Fuca1-6)GlcNAcb-Sp24	9.75	1.25831	12.9057
138	Neu5Aca2-6(Galb1-3)GlcNAcb1-4Galb1-4Glcb-Sp10	9.5	3.78594	39.852
374	Galb1-3GalNAca1-3(Fuca1-2)Galb1-4Glc-Sp0	9.5	4.50925	47.4658
58	Fuca1-2Galb1-3GalNAcb1-3Gala-Sp9	9.25	3.30404	35.7193
395	GalNAca1-3GalNAcb1-3Gala1-4Galb1-4GlcNAcb-Sp0	9.25	2.87228	31.0517
471	Neu5Aca2-3Galb1-4GlcNAcb1-6GalNAca-Sp14	9	1.63299	18.1444
556	(3S)GlcAb1-3Galb1-4GlcNAcb1-2Mana-Sp0	9	1.82574	20.286
82	GalNAca1-3(Fuca1-2)Galb1-3GlcNAcb-Sp0	8.75	1.25831	14.3806
406	Gala1-3(Fuca1-2)Galb1-4GlcNAcb1-3GalNAca-Sp14	8.75	3.77492	43.1419
171	Galb1-4Glcb-Sp0	8.5	1	11.7647
313	Neu5Aca2-3Galb1-4GlcNAcb1-6(Neu5Aca2-3Galb1-3)GalNAca-Sp14	8.5	1	11.7647
548	GlcNAcb1-3Galb1-4GlcNAcb1-6(GlcNAcb1-3Galb1-3)GalNAca-Sp14	8.5	1.91485	22.5277
299	GlcNAcb1-6(Galb1-4GlcNAcb1-3)Galb1-4GlcNAc-Sp0	8.25	1.25831	15.2522
68	Fuca1-2Galb1-3GlcNAcb-Sp8	8	2.16025	27.0031
570	GlcNAcb1-3Galb1-4GlcNAcb1-6(GlcNAcb1-3Galb1-4GlcNAcb1-3)GalNAca-Sp14	7.5	3	40
174	GlcNAca1-6Galb1-4GlcNAcb-Sp8	7.25	2.62996	36.2753
184	GlcNAcb1-3Galb1-4GlcNAcb1-3Galb1-4GlcNAcb-Sp0	7.25	1.5	20.6897
384	Fuca1-2Galb1-3GalNAca1-3(Fuca1-2)Galb1-4GlcNAcb-Sp0	7.25	2.87228	39.6177
81	Fucb1-3GlcNAcb-Sp8	7	1.82574	26.082
200	G-ol-Sp8	7	0.816497	11.6642
385	Galb1-3GlcNAcb1-3GalNAca-Sp14	7	1.41421	20.2031
190	GlcNAcb1-4GlcNAcb1-4GlcNAcb1-4GlcNAcb1-4GlcNAcb1-Sp8	6.25	0.957427	15.3188
407	GalNAca1-3(Fuca1-2)Galb1-4GlcNAcb1-3GalNAca-Sp14	6.25	3.20156	51.225
418	Gala1-3Galb1-3GlcNAcb1-3GalNAc-Sp14	5	2.94392	58.8784
316	Neu5Aca2-8Neu5Acb-Sp17	2.75	0.957427	34.8155
